# Supplementary material for: The Q10 of in situ microbial soil respiration varies with mean annual temperature, precipitation, pH, and plant cover: a meta-analysis and spatial prediction of Q10
Source: Sci Rep. 2026 Apr 2;16:15691. doi: 10.1038/s41598-026-45615-w (PMC13187268; doi:10.1038/s41598-026-45615-w)
Supplement: Supplementary file 1 — Supplementary Material 1 [file 41598_2026_45615_MOESM1_ESM.xlsx]

## Sheet: Sheet 1- Raw Resp & Temp
Q10_supp_spreadsheet_clean
Study	Author	Temperature	Soil_temp_depth	Respiration	Units	Respiration_umol	MA_temp	MA_rainfall	Latitude	Longitude	Abs_Latitude	decimal_long	decimal_lat	plant_cover_GIS	plant_cover_Study	Dominant.species	Dom..Species.notes	Plant_cover_final	Soil_pH	Soil_CN	MO_paritioning	MO_Co2	Collection_period	Year_collection_began	Manipulation	Q10_id	Study_id	Notes
Effects of thinning on soil respiration and microbial respiration of forest floor and soil in an oak (Quercus frainetto) forest	Serdar Akburak, Ender Makineci	15.2239	5	0.864963	g Co2-C m-2 d-1	0.833568	12.7	1111.4	41° 09 15 - 41° ′ ″ 11 01 N	28° 59 17 - 29° 32 25 E)	41.168	28.9881	41.1678	Temperate Deciduous Forests	Oak forest (Deciduous)	European Hornbeam		Temperate Deciduous Forests	5.13	22.64	Soil sample taken / incubation	BaCl/HCl titration	Oct. 2010-Oct. 2011	2010	Thinning	1	1
Effects of thinning on soil respiration and microbial respiration of forest floor and soil in an oak (Quercus frainetto) forest	Serdar Akburak, Ender Makineci	5.8209	5	0.416058	g Co2-C m-2 d-1	0.400957	12.7	1111.4	41° 09 15 - 41° ′ ″ 11 01 N	28° 59 17 - 29° 32 25 E)	41.168	28.9881	41.1678	Temperate Deciduous Forests	Oak forest (Deciduous)	European Hornbeam		Temperate Deciduous Forests	5.13	22.64	Soil sample taken / incubation	BaCl/HCl titration	Oct. 2010-Oct. 2011	2010	Thinning	1	1
Effects of thinning on soil respiration and microbial respiration of forest floor and soil in an oak (Quercus frainetto) forest	Serdar Akburak, Ender Makineci	12.5373	5	0.50365	g Co2-C m-2 d-1	0.485369	12.7	1111.4	41° 09 15 - 41° ′ ″ 11 01 N	28° 59 17 - 29° 32 25 E)	41.168	28.9881	41.1678	Temperate Deciduous Forests	Oak forest (Deciduous)	European Hornbeam		Temperate Deciduous Forests	5.13	22.64	Soil sample taken / incubation	BaCl/HCl titration	Oct. 2010-Oct. 2011	2010	Thinning	1	1
Effects of thinning on soil respiration and microbial respiration of forest floor and soil in an oak (Quercus frainetto) forest	Serdar Akburak, Ender Makineci	16.903	5	1.37956	g Co2-C m-2 d-1	1.32949	12.7	1111.4	41° 09 15 - 41° ′ ″ 11 01 N	28° 59 17 - 29° 32 25 E)	41.168	28.9881	41.1678	Temperate Deciduous Forests	Oak forest (Deciduous)	European Hornbeam		Temperate Deciduous Forests	5.13	22.64	Soil sample taken / incubation	BaCl/HCl titration	Oct. 2010-Oct. 2011	2010	Thinning	1	1
Effects of thinning on soil respiration and microbial respiration of forest floor and soil in an oak (Quercus frainetto) forest	Serdar Akburak, Ender Makineci	24.8507	5	2.59489	g Co2-C m-2 d-1	2.5007	12.7	1111.4	41° 09 15 - 41° ′ ″ 11 01 N	28° 59 17 - 29° 32 25 E)	41.168	28.9881	41.1678	Temperate Deciduous Forests	Oak forest (Deciduous)	European Hornbeam		Temperate Deciduous Forests	5.13	22.64	Soil sample taken / incubation	BaCl/HCl titration	Oct. 2010-Oct. 2011	2010	Thinning	1	1
Effects of thinning on soil respiration and microbial respiration of forest floor and soil in an oak (Quercus frainetto) forest	Serdar Akburak, Ender Makineci	23.1716	5	0.635037	g Co2-C m-2 d-1	0.611987	12.7	1111.4	41° 09 15 - 41° ′ ″ 11 01 N	28° 59 17 - 29° 32 25 E)	41.168	28.9881	41.1678	Temperate Deciduous Forests	Oak forest (Deciduous)	European Hornbeam		Temperate Deciduous Forests	5.13	22.64	Soil sample taken / incubation	BaCl/HCl titration	Oct. 2010-Oct. 2011	2010	Thinning	1	1
Effects of thinning on soil respiration and microbial respiration of forest floor and soil in an oak (Quercus frainetto) forest	Serdar Akburak, Ender Makineci	13.4328	5	0.908759	g Co2-C m-2 d-1	0.875774	12.7	1111.4	41° 09 15 - 41° ′ ″ 11 01 N	28° 59 17 - 29° 32 25 E)	41.168	28.9881	41.1678	Temperate Deciduous Forests	Oak forest (Deciduous)	European Hornbeam		Temperate Deciduous Forests	5.13	22.64	Soil sample taken / incubation	BaCl/HCl titration	Oct. 2010-Oct. 2011	2010	Thinning	1	1
Stand ages regulate the response of soil respiration to temperature in a Larix principis-rupprechtii plantation.	Yuecun Ma, Shilong Piao, Zhenzhong Sun, Xin Lin, Tao Wang, Chao Yue, Yan Yang	3.62406	5	0.852417	umol CO2 m-2 s-1	0.852417	-1.4	450	42°24.723′ N	117°14.844′ E	42.412	117.247	42.4121	Temperate Deciduous Forests	Larix - deciduous larch	Larix principis-rupprechtii		Temperate Deciduous Forests	6.3	8.9	Root exclusion collar	Co2/respiration chamber/gas analyzer	2010-2012	2010	Stand Age	2	2
Stand ages regulate the response of soil respiration to temperature in a Larix principis-rupprechtii plantation.	Yuecun Ma, Shilong Piao, Zhenzhong Sun, Xin Lin, Tao Wang, Chao Yue, Yan Yang	6.19549	5	0.826972	umol CO2 m-2 s-1	0.826972	-1.4	450	42°24.723′ N	117°14.844′ E	42.412	117.247	42.4121	Temperate Deciduous Forests	Larix - deciduous larch	Larix principis-rupprechtii		Temperate Deciduous Forests	6.3	8.9	Root exclusion collar	Co2/respiration chamber/gas analyzer	2010-2012	2010	Stand Age	2	2
Stand ages regulate the response of soil respiration to temperature in a Larix principis-rupprechtii plantation.	Yuecun Ma, Shilong Piao, Zhenzhong Sun, Xin Lin, Tao Wang, Chao Yue, Yan Yang	8.58647	5	1.50127	umol CO2 m-2 s-1	1.50127	-1.4	450	42°24.723′ N	117°14.844′ E	42.412	117.247	42.4121	Temperate Deciduous Forests	Larix - deciduous larch	Larix principis-rupprechtii		Temperate Deciduous Forests	6.3	8.9	Root exclusion collar	Co2/respiration chamber/gas analyzer	2010-2012	2010	Stand Age	2	2
Stand ages regulate the response of soil respiration to temperature in a Larix principis-rupprechtii plantation.	Yuecun Ma, Shilong Piao, Zhenzhong Sun, Xin Lin, Tao Wang, Chao Yue, Yan Yang	12.1955	5	3.21883	umol CO2 m-2 s-1	3.21883	-1.4	450	42°24.723′ N	117°14.844′ E	42.412	117.247	42.4121	Temperate Deciduous Forests	Larix - deciduous larch	Larix principis-rupprechtii		Temperate Deciduous Forests	6.3	8.9	Root exclusion collar	Co2/respiration chamber/gas analyzer	2010-2012	2010	Stand Age	2	2
Stand ages regulate the response of soil respiration to temperature in a Larix principis-rupprechtii plantation.	Yuecun Ma, Shilong Piao, Zhenzhong Sun, Xin Lin, Tao Wang, Chao Yue, Yan Yang	13.3684	5	2.32824	umol CO2 m-2 s-1	2.32824	-1.4	450	42°24.723′ N	117°14.844′ E	42.412	117.247	42.4121	Temperate Deciduous Forests	Larix - deciduous larch	Larix principis-rupprechtii		Temperate Deciduous Forests	6.3	8.9	Root exclusion collar	Co2/respiration chamber/gas analyzer	2010-2012	2010	Stand Age	2	2
Stand ages regulate the response of soil respiration to temperature in a Larix principis-rupprechtii plantation.	Yuecun Ma, Shilong Piao, Zhenzhong Sun, Xin Lin, Tao Wang, Chao Yue, Yan Yang	17.1579	5	4.0458	umol CO2 m-2 s-1	4.0458	-1.4	450	42°24.723′ N	117°14.844′ E	42.412	117.247	42.4121	Temperate Deciduous Forests	Larix - deciduous larch	Larix principis-rupprechtii		Temperate Deciduous Forests	6.3	8.9	Root exclusion collar	Co2/respiration chamber/gas analyzer	2010-2012	2010	Stand Age	2	2
Stand ages regulate the response of soil respiration to temperature in a Larix principis-rupprechtii plantation.	Yuecun Ma, Shilong Piao, Zhenzhong Sun, Xin Lin, Tao Wang, Chao Yue, Yan Yang	14.812	5	2.95165	umol CO2 m-2 s-1	2.95165	-1.4	450	42°24.723′ N	117°14.844′ E	42.412	117.247	42.4121	Temperate Deciduous Forests	Larix - deciduous larch	Larix principis-rupprechtii		Temperate Deciduous Forests	6.3	8.9	Root exclusion collar	Co2/respiration chamber/gas analyzer	2010-2012	2010	Stand Age	2	2
Stand ages regulate the response of soil respiration to temperature in a Larix principis-rupprechtii plantation.	Yuecun Ma, Shilong Piao, Zhenzhong Sun, Xin Lin, Tao Wang, Chao Yue, Yan Yang	12.1955	5	2.11196	umol CO2 m-2 s-1	2.11196	-1.4	450	42°24.723′ N	117°14.844′ E	42.412	117.247	42.4121	Temperate Deciduous Forests	Larix - deciduous larch	Larix principis-rupprechtii		Temperate Deciduous Forests	6.3	8.9	Root exclusion collar	Co2/respiration chamber/gas analyzer	2010-2012	2010	Stand Age	2	2
Stand ages regulate the response of soil respiration to temperature in a Larix principis-rupprechtii plantation.	Yuecun Ma, Shilong Piao, Zhenzhong Sun, Xin Lin, Tao Wang, Chao Yue, Yan Yang	12.2857	5	2.03562	umol CO2 m-2 s-1	2.03562	-1.4	450	42°24.723′ N	117°14.844′ E	42.412	117.247	42.4121	Temperate Deciduous Forests	Larix - deciduous larch	Larix principis-rupprechtii		Temperate Deciduous Forests	6.3	8.9	Root exclusion collar	Co2/respiration chamber/gas analyzer	2010-2012	2010	Stand Age	2	2
Stand ages regulate the response of soil respiration to temperature in a Larix principis-rupprechtii plantation.	Yuecun Ma, Shilong Piao, Zhenzhong Sun, Xin Lin, Tao Wang, Chao Yue, Yan Yang	6.82707	5	1.19593	umol CO2 m-2 s-1	1.19593	-1.4	450	42°24.723′ N	117°14.844′ E	42.412	117.247	42.4121	Temperate Deciduous Forests	Larix - deciduous larch	Larix principis-rupprechtii		Temperate Deciduous Forests	6.3	8.9	Root exclusion collar	Co2/respiration chamber/gas analyzer	2010-2012	2010	Stand Age	2	2
Stand ages regulate the response of soil respiration to temperature in a Larix principis-rupprechtii plantation.	Yuecun Ma, Shilong Piao, Zhenzhong Sun, Xin Lin, Tao Wang, Chao Yue, Yan Yang	4.75188	5	1.00509	umol CO2 m-2 s-1	1.00509	-1.4	450	42°24.723′ N	117°14.844′ E	42.412	117.247	42.4121	Temperate Deciduous Forests	Larix - deciduous larch	Larix principis-rupprechtii		Temperate Deciduous Forests	6.3	8.9	Root exclusion collar	Co2/respiration chamber/gas analyzer	2010-2012	2010	Stand Age	2	2
Stand ages regulate the response of soil respiration to temperature in a Larix principis-rupprechtii plantation.	Yuecun Ma, Shilong Piao, Zhenzhong Sun, Xin Lin, Tao Wang, Chao Yue, Yan Yang	3.62406	5	0.903308	umol CO2 m-2 s-1	0.903308	-1.4	450	42°24.723′ N	117°14.844′ E	42.412	117.247	42.4121	Temperate Deciduous Forests	Larix - deciduous larch	Larix principis-rupprechtii		Temperate Deciduous Forests	6.3	8.9	Root exclusion collar	Co2/respiration chamber/gas analyzer	2010-2012	2010	Stand Age	2	2
Soil CO2 efflux in a beech forest: the contribution of root respiration	Epron, Farque, Lucot, Badot	2.12766	10	0.425532	umol CO2 m-2 s-1	0.425532	9.2	820	48°40 N,	7°05 E	48.667	7.08333	48.6667	Temperate Deciduous Forests	Beech forest (Deciduous)	Fagus sylvatica (beech)		Temperate Deciduous Forests	4.9	12.2	Trenching	Function/Calculation	1997	1997		3	3
Soil CO2 efflux in a beech forest: the contribution of root respiration	Epron, Farque, Lucot, Badot	8.00774	10	0.945627	umol CO2 m-2 s-1	0.945627	9.2	820	48°40 N,	7°05 E	48.667	7.08333	48.6667	Temperate Deciduous Forests	Beech forest (Deciduous)	Fagus sylvatica (beech)		Temperate Deciduous Forests	4.9	12.2	Trenching	Function/Calculation	1997	1997		3	3
Soil CO2 efflux in a beech forest: the contribution of root respiration	Epron, Farque, Lucot, Badot	8.47195	10	1.04019	umol CO2 m-2 s-1	1.04019	9.2	820	48°40 N,	7°05 E	48.667	7.08333	48.6667	Temperate Deciduous Forests	Beech forest (Deciduous)	Fagus sylvatica (beech)		Temperate Deciduous Forests	4.9	12.2	Trenching	Function/Calculation	1997	1997		3	3
Soil CO2 efflux in a beech forest: the contribution of root respiration	Epron, Farque, Lucot, Badot	7.27273	10	0.567376	umol CO2 m-2 s-1	0.567376	9.2	820	48°40 N,	7°05 E	48.667	7.08333	48.6667	Temperate Deciduous Forests	Beech forest (Deciduous)	Fagus sylvatica (beech)		Temperate Deciduous Forests	4.9	12.2	Trenching	Function/Calculation	1997	1997		3	3
Soil CO2 efflux in a beech forest: the contribution of root respiration	Epron, Farque, Lucot, Badot	7.853	10	0.886525	umol CO2 m-2 s-1	0.886525	9.2	820	48°40 N,	7°05 E	48.667	7.08333	48.6667	Temperate Deciduous Forests	Beech forest (Deciduous)	Fagus sylvatica (beech)		Temperate Deciduous Forests	4.9	12.2	Trenching	Function/Calculation	1997	1997		3	3
Soil CO2 efflux in a beech forest: the contribution of root respiration	Epron, Farque, Lucot, Badot	12.9594	10	1.87943	umol CO2 m-2 s-1	1.87943	9.2	820	48°40 N,	7°05 E	48.667	7.08333	48.6667	Temperate Deciduous Forests	Beech forest (Deciduous)	Fagus sylvatica (beech)		Temperate Deciduous Forests	4.9	12.2	Trenching	Function/Calculation	1997	1997		3	3
Soil CO2 efflux in a beech forest: the contribution of root respiration	Epron, Farque, Lucot, Badot	11.6054	10	1.3948	umol CO2 m-2 s-1	1.3948	9.2	820	48°40 N,	7°05 E	48.667	7.08333	48.6667	Temperate Deciduous Forests	Beech forest (Deciduous)	Fagus sylvatica (beech)		Temperate Deciduous Forests	4.9	12.2	Trenching	Function/Calculation	1997	1997		3	3
Soil CO2 efflux in a beech forest: the contribution of root respiration	Epron, Farque, Lucot, Badot	14.7002	10	2.17494	umol CO2 m-2 s-1	2.17494	9.2	820	48°40 N,	7°05 E	48.667	7.08333	48.6667	Temperate Deciduous Forests	Beech forest (Deciduous)	Fagus sylvatica (beech)		Temperate Deciduous Forests	4.9	12.2	Trenching	Function/Calculation	1997	1997		3	3
Soil CO2 efflux in a beech forest: the contribution of root respiration	Epron, Farque, Lucot, Badot	14.352	10	2.2695	umol CO2 m-2 s-1	2.2695	9.2	820	48°40 N,	7°05 E	48.667	7.08333	48.6667	Temperate Deciduous Forests	Beech forest (Deciduous)	Fagus sylvatica (beech)		Temperate Deciduous Forests	4.9	12.2	Trenching	Function/Calculation	1997	1997		3	3
Soil CO2 efflux in a beech forest: the contribution of root respiration	Epron, Farque, Lucot, Badot	16.4797	10	2.08038	umol CO2 m-2 s-1	2.08038	9.2	820	48°40 N,	7°05 E	48.667	7.08333	48.6667	Temperate Deciduous Forests	Beech forest (Deciduous)	Fagus sylvatica (beech)		Temperate Deciduous Forests	4.9	12.2	Trenching	Function/Calculation	1997	1997		3	3
Soil CO2 efflux in a beech forest: the contribution of root respiration	Epron, Farque, Lucot, Badot	16.4797	10	2.08038	umol CO2 m-2 s-1	2.08038	9.2	820	48°40 N,	7°05 E	48.667	7.08333	48.6667	Temperate Deciduous Forests	Beech forest (Deciduous)	Fagus sylvatica (beech)		Temperate Deciduous Forests	4.9	12.2	Trenching	Function/Calculation	1997	1997		3	3
Soil CO2 efflux in a beech forest: the contribution of root respiration	Epron, Farque, Lucot, Badot	19.1489	10	2.58865	umol CO2 m-2 s-1	2.58865	9.2	820	48°40 N,	7°05 E	48.667	7.08333	48.6667	Temperate Deciduous Forests	Beech forest (Deciduous)	Fagus sylvatica (beech)		Temperate Deciduous Forests	4.9	12.2	Trenching	Function/Calculation	1997	1997		3	3
Soil CO2 efflux in a beech forest: the contribution of root respiration	Epron, Farque, Lucot, Badot	17.9497	10	2.11584	umol CO2 m-2 s-1	2.11584	9.2	820	48°40 N,	7°05 E	48.667	7.08333	48.6667	Temperate Deciduous Forests	Beech forest (Deciduous)	Fagus sylvatica (beech)		Temperate Deciduous Forests	4.9	12.2	Trenching	Function/Calculation	1997	1997		3	3
Soil CO2 efflux in a beech forest: the contribution of root respiration	Epron, Farque, Lucot, Badot	13.4236	10	1.77305	umol CO2 m-2 s-1	1.77305	9.2	820	48°40 N,	7°05 E	48.667	7.08333	48.6667	Temperate Deciduous Forests	Beech forest (Deciduous)	Fagus sylvatica (beech)		Temperate Deciduous Forests	4.9	12.2	Trenching	Function/Calculation	1997	1997		3	3
Soil CO2 efflux in a beech forest: the contribution of root respiration	Epron, Farque, Lucot, Badot	12.5338	10	1.21749	umol CO2 m-2 s-1	1.21749	9.2	820	48°40 N,	7°05 E	48.667	7.08333	48.6667	Temperate Deciduous Forests	Beech forest (Deciduous)	Fagus sylvatica (beech)		Temperate Deciduous Forests	4.9	12.2	Trenching	Function/Calculation	1997	1997		3	3
Soil CO2 efflux in a beech forest: the contribution of root respiration	Epron, Farque, Lucot, Badot	8.00774	10	1.09929	umol CO2 m-2 s-1	1.09929	9.2	820	48°40 N,	7°05 E	48.667	7.08333	48.6667	Temperate Deciduous Forests	Beech forest (Deciduous)	Fagus sylvatica (beech)		Temperate Deciduous Forests	4.9	12.2	Trenching	Function/Calculation	1997	1997		3	3
Soil CO2 efflux in a beech forest: the contribution of root respiration	Epron, Farque, Lucot, Badot	4.48743	10	0.803782	umol CO2 m-2 s-1	0.803782	9.2	820	48°40 N,	7°05 E	48.667	7.08333	48.6667	Temperate Deciduous Forests	Beech forest (Deciduous)	Fagus sylvatica (beech)		Temperate Deciduous Forests	4.9	12.2	Trenching	Function/Calculation	1997	1997		3	3
Water availability regulates tree mixture effects on total and heterotrophic soil respiration: A three‐year field experiment	Chen/Peng/Chen/Chen	19.5046	5	2.16036	umol CO2 m-2 s-1	2.16036	2.8	670	49°27′ N–49°38′ N	89°29′ W–89°54	49.54	-89.5186	48.4959	Temperate Deciduous Forests	Boreal Forest	Populus tremuloides/Pinus banksiana	Coords right under the boreal forest border	Boreal Forests/Taiga	NA	NA	Root exclusion collar	Co2/respiration chamber/gas analyzer	2017	2017	Precipitation	4	4	Pinus
Water availability regulates tree mixture effects on total and heterotrophic soil respiration: A three‐year field experiment	Chen/Peng/Chen/Chen	13.3631	5	1.91537	umol CO2 m-2 s-1	1.91537	2.8	670	49°27′ N–49°38′ N	89°29′ W–89°54	49.54	-89.5186	48.4959	Temperate Deciduous Forests	Boreal Forest	Populus tremuloides/Pinus banksiana	Coords right under the boreal forest border	Boreal Forests/Taiga	NA	NA	Root exclusion collar	Co2/respiration chamber/gas analyzer	2017	2017	Precipitation	4	4	Pinus
Water availability regulates tree mixture effects on total and heterotrophic soil respiration: A three‐year field experiment	Chen/Peng/Chen/Chen	18.4724	5	2.76169	umol CO2 m-2 s-1	2.76169	2.8	670	49°27′ N–49°38′ N	89°29′ W–89°54	49.54	-89.5186	48.4959	Temperate Deciduous Forests	Boreal Forest	Populus tremuloides/Pinus banksiana	Coords right under the boreal forest border	Boreal Forests/Taiga	NA	NA	Root exclusion collar	Co2/respiration chamber/gas analyzer	2017	2017	Precipitation	4	4	Pinus
Water availability regulates tree mixture effects on total and heterotrophic soil respiration: A three‐year field experiment	Chen/Peng/Chen/Chen	17.8015	5	3.02895	umol CO2 m-2 s-1	3.02895	2.8	670	49°27′ N–49°38′ N	89°29′ W–89°54	49.54	-89.5186	48.4959	Temperate Deciduous Forests	Boreal Forest	Populus tremuloides/Pinus banksiana	Coords right under the boreal forest border	Boreal Forests/Taiga	NA	NA	Root exclusion collar	Co2/respiration chamber/gas analyzer	2017	2017	Precipitation	4	4	Pinus
Water availability regulates tree mixture effects on total and heterotrophic soil respiration: A three‐year field experiment	Chen/Peng/Chen/Chen	17.2338	5	2.96214	umol CO2 m-2 s-1	2.96214	2.8	670	49°27′ N–49°38′ N	89°29′ W–89°54	49.54	-89.5186	48.4959	Temperate Deciduous Forests	Boreal Forest	Populus tremuloides/Pinus banksiana	Coords right under the boreal forest border	Boreal Forests/Taiga	NA	NA	Root exclusion collar	Co2/respiration chamber/gas analyzer	2017	2017	Precipitation	4	4	Pinus
Water availability regulates tree mixture effects on total and heterotrophic soil respiration: A three‐year field experiment	Chen/Peng/Chen/Chen	17.8015	5	2.98441	umol CO2 m-2 s-1	2.98441	2.8	670	49°27′ N–49°38′ N	89°29′ W–89°54	49.54	-89.5186	48.4959	Temperate Deciduous Forests	Boreal Forest	Populus tremuloides/Pinus banksiana	Coords right under the boreal forest border	Boreal Forests/Taiga	NA	NA	Root exclusion collar	Co2/respiration chamber/gas analyzer	2017	2017	Precipitation	4	4	Pinus
Water availability regulates tree mixture effects on total and heterotrophic soil respiration: A three‐year field experiment	Chen/Peng/Chen/Chen	16.3048	5	2.53898	umol CO2 m-2 s-1	2.53898	2.8	670	49°27′ N–49°38′ N	89°29′ W–89°54	49.54	-89.5186	48.4959	Temperate Deciduous Forests	Boreal Forest	Populus tremuloides/Pinus banksiana	Coords right under the boreal forest border	Boreal Forests/Taiga	NA	NA	Root exclusion collar	Co2/respiration chamber/gas analyzer	2017	2017	Precipitation	4	4	Pinus
Water availability regulates tree mixture effects on total and heterotrophic soil respiration: A three‐year field experiment	Chen/Peng/Chen/Chen	11.6084	5	2.71715	umol CO2 m-2 s-1	2.71715	2.8	670	49°27′ N–49°38′ N	89°29′ W–89°54	49.54	-89.5186	48.4959	Temperate Deciduous Forests	Boreal Forest	Populus tremuloides/Pinus banksiana	Coords right under the boreal forest border	Boreal Forests/Taiga	NA	NA	Root exclusion collar	Co2/respiration chamber/gas analyzer	2017	2017	Precipitation	4	4	Pinus
Water availability regulates tree mixture effects on total and heterotrophic soil respiration: A three‐year field experiment	Chen/Peng/Chen/Chen	9.13117	5	2.02673	umol CO2 m-2 s-1	2.02673	2.8	670	49°27′ N–49°38′ N	89°29′ W–89°54	49.54	-89.5186	48.4959	Temperate Deciduous Forests	Boreal Forest	Populus tremuloides/Pinus banksiana	Coords right under the boreal forest border	Boreal Forests/Taiga	NA	NA	Root exclusion collar	Co2/respiration chamber/gas analyzer	2017	2017	Precipitation	4	4	Pinus
Water availability regulates tree mixture effects on total and heterotrophic soil respiration: A three‐year field experiment	Chen/Peng/Chen/Chen	7.84094	5	1.3363	umol CO2 m-2 s-1	1.3363	2.8	670	49°27′ N–49°38′ N	89°29′ W–89°54	49.54	-89.5186	48.4959	Temperate Deciduous Forests	Boreal Forest	Populus tremuloides/Pinus banksiana	Coords right under the boreal forest border	Boreal Forests/Taiga	NA	NA	Root exclusion collar	Co2/respiration chamber/gas analyzer	2017	2017	Precipitation	4	4	Pinus
Water availability regulates tree mixture effects on total and heterotrophic soil respiration: A three‐year field experiment	Chen/Peng/Chen/Chen	13.0077	5	2.51748	umol CO2 m-2 s-1	2.51748	2.8	670	49°27′ N–49°38′ N	89°29′ W–89°54	49.54	-89.5186	48.4959	Temperate Deciduous Forests	Boreal Forest	Populus tremuloides/Pinus banksiana	Coords right under the boreal forest border	Boreal Forests/Taiga	NA	NA	Root exclusion collar	Co2/respiration chamber/gas analyzer	2017	2017	Precipitation	5	4	Pinus + Populus
Water availability regulates tree mixture effects on total and heterotrophic soil respiration: A three‐year field experiment	Chen/Peng/Chen/Chen	11.671	5	2.19114	umol CO2 m-2 s-1	2.19114	2.8	670	49°27′ N–49°38′ N	89°29′ W–89°54	49.54	-89.5186	48.4959	Temperate Deciduous Forests	Boreal Forest	Populus tremuloides/Pinus banksiana	Coords right under the boreal forest border	Boreal Forests/Taiga	NA	NA	Root exclusion collar	Co2/respiration chamber/gas analyzer	2017	2017	Precipitation	5	4	Pinus + Populus
Water availability regulates tree mixture effects on total and heterotrophic soil respiration: A three‐year field experiment	Chen/Peng/Chen/Chen	15.7841	5	2.82051	umol CO2 m-2 s-1	2.82051	2.8	670	49°27′ N–49°38′ N	89°29′ W–89°54	49.54	-89.5186	48.4959	Temperate Deciduous Forests	Boreal Forest	Populus tremuloides/Pinus banksiana	Coords right under the boreal forest border	Boreal Forests/Taiga	NA	NA	Root exclusion collar	Co2/respiration chamber/gas analyzer	2017	2017	Precipitation	5	4	Pinus + Populus
Water availability regulates tree mixture effects on total and heterotrophic soil respiration: A three‐year field experiment	Chen/Peng/Chen/Chen	17.1208	5	3.47319	umol CO2 m-2 s-1	3.47319	2.8	670	49°27′ N–49°38′ N	89°29′ W–89°54	49.54	-89.5186	48.4959	Temperate Deciduous Forests	Boreal Forest	Populus tremuloides/Pinus banksiana	Coords right under the boreal forest border	Boreal Forests/Taiga	NA	NA	Root exclusion collar	Co2/respiration chamber/gas analyzer	2017	2017	Precipitation	5	4	Pinus + Populus
Water availability regulates tree mixture effects on total and heterotrophic soil respiration: A three‐year field experiment	Chen/Peng/Chen/Chen	13.6761	5	2.84382	umol CO2 m-2 s-1	2.84382	2.8	670	49°27′ N–49°38′ N	89°29′ W–89°54	49.54	-89.5186	48.4959	Temperate Deciduous Forests	Boreal Forest	Populus tremuloides/Pinus banksiana	Coords right under the boreal forest border	Boreal Forests/Taiga	NA	NA	Root exclusion collar	Co2/respiration chamber/gas analyzer	2017	2017	Precipitation	5	4	Pinus + Populus
Water availability regulates tree mixture effects on total and heterotrophic soil respiration: A three‐year field experiment	Chen/Peng/Chen/Chen	17.0694	5	3.47319	umol CO2 m-2 s-1	3.47319	2.8	670	49°27′ N–49°38′ N	89°29′ W–89°54	49.54	-89.5186	48.4959	Temperate Deciduous Forests	Boreal Forest	Populus tremuloides/Pinus banksiana	Coords right under the boreal forest border	Boreal Forests/Taiga	NA	NA	Root exclusion collar	Co2/respiration chamber/gas analyzer	2017	2017	Precipitation	5	4	Pinus + Populus
Water availability regulates tree mixture effects on total and heterotrophic soil respiration: A three‐year field experiment	Chen/Peng/Chen/Chen	17.4807	5	3.12354	umol CO2 m-2 s-1	3.12354	2.8	670	49°27′ N–49°38′ N	89°29′ W–89°54	49.54	-89.5186	48.4959	Temperate Deciduous Forests	Boreal Forest	Populus tremuloides/Pinus banksiana	Coords right under the boreal forest border	Boreal Forests/Taiga	NA	NA	Root exclusion collar	Co2/respiration chamber/gas analyzer	2017	2017	Precipitation	5	4	Pinus + Populus
Water availability regulates tree mixture effects on total and heterotrophic soil respiration: A three‐year field experiment	Chen/Peng/Chen/Chen	12.1337	5	3.58974	umol CO2 m-2 s-1	3.58974	2.8	670	49°27′ N–49°38′ N	89°29′ W–89°54	49.54	-89.5186	48.4959	Temperate Deciduous Forests	Boreal Forest	Populus tremuloides/Pinus banksiana	Coords right under the boreal forest border	Boreal Forests/Taiga	NA	NA	Root exclusion collar	Co2/respiration chamber/gas analyzer	2017	2017	Precipitation	5	4	Pinus + Populus
Water availability regulates tree mixture effects on total and heterotrophic soil respiration: A three‐year field experiment	Chen/Peng/Chen/Chen	9.40874	5	2.26107	umol CO2 m-2 s-1	2.26107	2.8	670	49°27′ N–49°38′ N	89°29′ W–89°54	49.54	-89.5186	48.4959	Temperate Deciduous Forests	Boreal Forest	Populus tremuloides/Pinus banksiana	Coords right under the boreal forest border	Boreal Forests/Taiga	NA	NA	Root exclusion collar	Co2/respiration chamber/gas analyzer	2017	2017	Precipitation	5	4	Pinus + Populus
Water availability regulates tree mixture effects on total and heterotrophic soil respiration: A three‐year field experiment	Chen/Peng/Chen/Chen	7.0437	5	1.30536	umol CO2 m-2 s-1	1.30536	2.8	670	49°27′ N–49°38′ N	89°29′ W–89°54	49.54	-89.5186	48.4959	Temperate Deciduous Forests	Boreal Forest	Populus tremuloides/Pinus banksiana	Coords right under the boreal forest border	Boreal Forests/Taiga	NA	NA	Root exclusion collar	Co2/respiration chamber/gas analyzer	2017	2017	Precipitation	5	4	Pinus + Populus
Water availability regulates tree mixture effects on total and heterotrophic soil respiration: A three‐year field experiment	Chen/Peng/Chen/Chen	16.5979	5	2.73152	umol CO2 m-2 s-1	2.73152	2.8	670	49°27′ N–49°38′ N	89°29′ W–89°54	49.54	-89.5186	48.4959	Temperate Deciduous Forests	Boreal Forest	Populus tremuloides/Pinus banksiana	Coords right under the boreal forest border	Boreal Forests/Taiga	NA	NA	Root exclusion collar	Co2/respiration chamber/gas analyzer	2017	2017	Precipitation	6	4	Populus
Water availability regulates tree mixture effects on total and heterotrophic soil respiration: A three‐year field experiment	Chen/Peng/Chen/Chen	12.4742	5	2.68483	umol CO2 m-2 s-1	2.68483	2.8	670	49°27′ N–49°38′ N	89°29′ W–89°54	49.54	-89.5186	48.4959	Temperate Deciduous Forests	Boreal Forest	Populus tremuloides/Pinus banksiana	Coords right under the boreal forest border	Boreal Forests/Taiga	NA	NA	Root exclusion collar	Co2/respiration chamber/gas analyzer	2017	2017	Precipitation	6	4	Populus
Water availability regulates tree mixture effects on total and heterotrophic soil respiration: A three‐year field experiment	Chen/Peng/Chen/Chen	15.8247	5	3.92218	umol CO2 m-2 s-1	3.92218	2.8	670	49°27′ N–49°38′ N	89°29′ W–89°54	49.54	-89.5186	48.4959	Temperate Deciduous Forests	Boreal Forest	Populus tremuloides/Pinus banksiana	Coords right under the boreal forest border	Boreal Forests/Taiga	NA	NA	Root exclusion collar	Co2/respiration chamber/gas analyzer	2017	2017	Precipitation	6	4	Populus
Water availability regulates tree mixture effects on total and heterotrophic soil respiration: A three‐year field experiment	Chen/Peng/Chen/Chen	16.6495	5	3.94552	umol CO2 m-2 s-1	3.94552	2.8	670	49°27′ N–49°38′ N	89°29′ W–89°54	49.54	-89.5186	48.4959	Temperate Deciduous Forests	Boreal Forest	Populus tremuloides/Pinus banksiana	Coords right under the boreal forest border	Boreal Forests/Taiga	NA	NA	Root exclusion collar	Co2/respiration chamber/gas analyzer	2017	2017	Precipitation	6	4	Populus
Water availability regulates tree mixture effects on total and heterotrophic soil respiration: A three‐year field experiment	Chen/Peng/Chen/Chen	16.3402	5	3.22179	umol CO2 m-2 s-1	3.22179	2.8	670	49°27′ N–49°38′ N	89°29′ W–89°54	49.54	-89.5186	48.4959	Temperate Deciduous Forests	Boreal Forest	Populus tremuloides/Pinus banksiana	Coords right under the boreal forest border	Boreal Forests/Taiga	NA	NA	Root exclusion collar	Co2/respiration chamber/gas analyzer	2017	2017	Precipitation	6	4	Populus
Water availability regulates tree mixture effects on total and heterotrophic soil respiration: A three‐year field experiment	Chen/Peng/Chen/Chen	16.4948	5	3.99222	umol CO2 m-2 s-1	3.99222	2.8	670	49°27′ N–49°38′ N	89°29′ W–89°54	49.54	-89.5186	48.4959	Temperate Deciduous Forests	Boreal Forest	Populus tremuloides/Pinus banksiana	Coords right under the boreal forest border	Boreal Forests/Taiga	NA	NA	Root exclusion collar	Co2/respiration chamber/gas analyzer	2017	2017	Precipitation	6	4	Populus
Water availability regulates tree mixture effects on total and heterotrophic soil respiration: A three‐year field experiment	Chen/Peng/Chen/Chen	16.8557	5	2.8716	umol CO2 m-2 s-1	2.8716	2.8	670	49°27′ N–49°38′ N	89°29′ W–89°54	49.54	-89.5186	48.4959	Temperate Deciduous Forests	Boreal Forest	Populus tremuloides/Pinus banksiana	Coords right under the boreal forest border	Boreal Forests/Taiga	NA	NA	Root exclusion collar	Co2/respiration chamber/gas analyzer	2017	2017	Precipitation	6	4	Populus
Water availability regulates tree mixture effects on total and heterotrophic soil respiration: A three‐year field experiment	Chen/Peng/Chen/Chen	11.7526	5	3.22179	umol CO2 m-2 s-1	3.22179	2.8	670	49°27′ N–49°38′ N	89°29′ W–89°54	49.54	-89.5186	48.4959	Temperate Deciduous Forests	Boreal Forest	Populus tremuloides/Pinus banksiana	Coords right under the boreal forest border	Boreal Forests/Taiga	NA	NA	Root exclusion collar	Co2/respiration chamber/gas analyzer	2017	2017	Precipitation	6	4	Populus
Water availability regulates tree mixture effects on total and heterotrophic soil respiration: A three‐year field experiment	Chen/Peng/Chen/Chen	9.27835	5	2.47471	umol CO2 m-2 s-1	2.47471	2.8	670	49°27′ N–49°38′ N	89°29′ W–89°54	49.54	-89.5186	48.4959	Temperate Deciduous Forests	Boreal Forest	Populus tremuloides/Pinus banksiana	Coords right under the boreal forest border	Boreal Forests/Taiga	NA	NA	Root exclusion collar	Co2/respiration chamber/gas analyzer	2017	2017	Precipitation	6	4	Populus
Water availability regulates tree mixture effects on total and heterotrophic soil respiration: A three‐year field experiment	Chen/Peng/Chen/Chen	6.54639	5	1.19066	umol CO2 m-2 s-1	1.19066	2.8	670	49°27′ N–49°38′ N	89°29′ W–89°54	49.54	-89.5186	48.4959	Temperate Deciduous Forests	Boreal Forest	Populus tremuloides/Pinus banksiana	Coords right under the boreal forest border	Boreal Forests/Taiga	NA	NA	Root exclusion collar	Co2/respiration chamber/gas analyzer	2017	2017	Precipitation	6	4	Populus
Simulated acid rain changed the proportion of heterotrophic respiration in soil respiration in a subtropical secondary forest	Chen, Shutao; Zhang, Xu; Liu, Yifan; Hu, Zhenghua; Shen, Xiaoshuai; Ren, Jingquan	9.66102	5	0.56044	umol CO2 m-2 s-1	0.56044	15.6	1100	32.20 °N	118.72 °E	32.2	118.72	32.2	Temperate Deciduous Forests	The broadleaf and needleleaf mixed forest/ subtropical forest	Multiple??		Mixed	5.6	37.8	Trenching	Co2/respiration chamber/gas analyzer	2010-2011	2010	Simulated acid rain	7	5
Simulated acid rain changed the proportion of heterotrophic respiration in soil respiration in a subtropical secondary forest	Chen, Shutao; Zhang, Xu; Liu, Yifan; Hu, Zhenghua; Shen, Xiaoshuai; Ren, Jingquan	9.76271	5	0.626374	umol CO2 m-2 s-1	0.626374	15.6	1100	32.20 °N	118.72 °E	32.2	118.72	32.2	Temperate Deciduous Forests	The broadleaf and needleleaf mixed forest/ subtropical forest	Multiple??		Mixed	5.6	37.8	Trenching	Co2/respiration chamber/gas analyzer	2010-2011	2010	Simulated acid rain	7	5
Simulated acid rain changed the proportion of heterotrophic respiration in soil respiration in a subtropical secondary forest	Chen, Shutao; Zhang, Xu; Liu, Yifan; Hu, Zhenghua; Shen, Xiaoshuai; Ren, Jingquan	5.79661	5	0.428571	umol CO2 m-2 s-1	0.428571	15.6	1100	32.20 °N	118.72 °E	32.2	118.72	32.2	Temperate Deciduous Forests	The broadleaf and needleleaf mixed forest/ subtropical forest	Multiple??		Mixed	5.6	37.8	Trenching	Co2/respiration chamber/gas analyzer	2010-2011	2010	Simulated acid rain	7	5
Simulated acid rain changed the proportion of heterotrophic respiration in soil respiration in a subtropical secondary forest	Chen, Shutao; Zhang, Xu; Liu, Yifan; Hu, Zhenghua; Shen, Xiaoshuai; Ren, Jingquan	3.66102	5	0.362637	umol CO2 m-2 s-1	0.362637	15.6	1100	32.20 °N	118.72 °E	32.2	118.72	32.2	Temperate Deciduous Forests	The broadleaf and needleleaf mixed forest/ subtropical forest	Multiple??		Mixed	5.6	37.8	Trenching	Co2/respiration chamber/gas analyzer	2010-2011	2010	Simulated acid rain	7	5
Simulated acid rain changed the proportion of heterotrophic respiration in soil respiration in a subtropical secondary forest	Chen, Shutao; Zhang, Xu; Liu, Yifan; Hu, Zhenghua; Shen, Xiaoshuai; Ren, Jingquan	3.15254	5	0.56044	umol CO2 m-2 s-1	0.56044	15.6	1100	32.20 °N	118.72 °E	32.2	118.72	32.2	Temperate Deciduous Forests	The broadleaf and needleleaf mixed forest/ subtropical forest	Multiple??		Mixed	5.6	37.8	Trenching	Co2/respiration chamber/gas analyzer	2010-2011	2010	Simulated acid rain	7	5
Simulated acid rain changed the proportion of heterotrophic respiration in soil respiration in a subtropical secondary forest	Chen, Shutao; Zhang, Xu; Liu, Yifan; Hu, Zhenghua; Shen, Xiaoshuai; Ren, Jingquan	6.50847	5	0.89011	umol CO2 m-2 s-1	0.89011	15.6	1100	32.20 °N	118.72 °E	32.2	118.72	32.2	Temperate Deciduous Forests	The broadleaf and needleleaf mixed forest/ subtropical forest	Multiple??		Mixed	5.6	37.8	Trenching	Co2/respiration chamber/gas analyzer	2010-2011	2010	Simulated acid rain	7	5
Simulated acid rain changed the proportion of heterotrophic respiration in soil respiration in a subtropical secondary forest	Chen, Shutao; Zhang, Xu; Liu, Yifan; Hu, Zhenghua; Shen, Xiaoshuai; Ren, Jingquan	5.59322	5	0.527473	umol CO2 m-2 s-1	0.527473	15.6	1100	32.20 °N	118.72 °E	32.2	118.72	32.2	Temperate Deciduous Forests	The broadleaf and needleleaf mixed forest/ subtropical forest	Multiple??		Mixed	5.6	37.8	Trenching	Co2/respiration chamber/gas analyzer	2010-2011	2010	Simulated acid rain	7	5
Simulated acid rain changed the proportion of heterotrophic respiration in soil respiration in a subtropical secondary forest	Chen, Shutao; Zhang, Xu; Liu, Yifan; Hu, Zhenghua; Shen, Xiaoshuai; Ren, Jingquan	9.15254	5	0.626374	umol CO2 m-2 s-1	0.626374	15.6	1100	32.20 °N	118.72 °E	32.2	118.72	32.2	Temperate Deciduous Forests	The broadleaf and needleleaf mixed forest/ subtropical forest	Multiple??		Mixed	5.6	37.8	Trenching	Co2/respiration chamber/gas analyzer	2010-2011	2010	Simulated acid rain	7	5
Simulated acid rain changed the proportion of heterotrophic respiration in soil respiration in a subtropical secondary forest	Chen, Shutao; Zhang, Xu; Liu, Yifan; Hu, Zhenghua; Shen, Xiaoshuai; Ren, Jingquan	11.0847	5	0.824176	umol CO2 m-2 s-1	0.824176	15.6	1100	32.20 °N	118.72 °E	32.2	118.72	32.2	Temperate Deciduous Forests	The broadleaf and needleleaf mixed forest/ subtropical forest	Multiple??		Mixed	5.6	37.8	Trenching	Co2/respiration chamber/gas analyzer	2010-2011	2010	Simulated acid rain	7	5
Simulated acid rain changed the proportion of heterotrophic respiration in soil respiration in a subtropical secondary forest	Chen, Shutao; Zhang, Xu; Liu, Yifan; Hu, Zhenghua; Shen, Xiaoshuai; Ren, Jingquan	12.7119	5	0.923077	umol CO2 m-2 s-1	0.923077	15.6	1100	32.20 °N	118.72 °E	32.2	118.72	32.2	Temperate Deciduous Forests	The broadleaf and needleleaf mixed forest/ subtropical forest	Multiple??		Mixed	5.6	37.8	Trenching	Co2/respiration chamber/gas analyzer	2010-2011	2010	Simulated acid rain	7	5
Simulated acid rain changed the proportion of heterotrophic respiration in soil respiration in a subtropical secondary forest	Chen, Shutao; Zhang, Xu; Liu, Yifan; Hu, Zhenghua; Shen, Xiaoshuai; Ren, Jingquan	13.7288	5	1.54945	umol CO2 m-2 s-1	1.54945	15.6	1100	32.20 °N	118.72 °E	32.2	118.72	32.2	Temperate Deciduous Forests	The broadleaf and needleleaf mixed forest/ subtropical forest	Multiple??		Mixed	5.6	37.8	Trenching	Co2/respiration chamber/gas analyzer	2010-2011	2010	Simulated acid rain	7	5
Simulated acid rain changed the proportion of heterotrophic respiration in soil respiration in a subtropical secondary forest	Chen, Shutao; Zhang, Xu; Liu, Yifan; Hu, Zhenghua; Shen, Xiaoshuai; Ren, Jingquan	15.7627	5	2.14286	umol CO2 m-2 s-1	2.14286	15.6	1100	32.20 °N	118.72 °E	32.2	118.72	32.2	Temperate Deciduous Forests	The broadleaf and needleleaf mixed forest/ subtropical forest	Multiple??		Mixed	5.6	37.8	Trenching	Co2/respiration chamber/gas analyzer	2010-2011	2010	Simulated acid rain	7	5
Simulated acid rain changed the proportion of heterotrophic respiration in soil respiration in a subtropical secondary forest	Chen, Shutao; Zhang, Xu; Liu, Yifan; Hu, Zhenghua; Shen, Xiaoshuai; Ren, Jingquan	19.0169	5	2.34066	umol CO2 m-2 s-1	2.34066	15.6	1100	32.20 °N	118.72 °E	32.2	118.72	32.2	Temperate Deciduous Forests	The broadleaf and needleleaf mixed forest/ subtropical forest	Multiple??		Mixed	5.6	37.8	Trenching	Co2/respiration chamber/gas analyzer	2010-2011	2010	Simulated acid rain	7	5
Simulated acid rain changed the proportion of heterotrophic respiration in soil respiration in a subtropical secondary forest	Chen, Shutao; Zhang, Xu; Liu, Yifan; Hu, Zhenghua; Shen, Xiaoshuai; Ren, Jingquan	19.1186	5	3.62637	umol CO2 m-2 s-1	3.62637	15.6	1100	32.20 °N	118.72 °E	32.2	118.72	32.2	Temperate Deciduous Forests	The broadleaf and needleleaf mixed forest/ subtropical forest	Multiple??		Mixed	5.6	37.8	Trenching	Co2/respiration chamber/gas analyzer	2010-2011	2010	Simulated acid rain	7	5
Simulated acid rain changed the proportion of heterotrophic respiration in soil respiration in a subtropical secondary forest	Chen, Shutao; Zhang, Xu; Liu, Yifan; Hu, Zhenghua; Shen, Xiaoshuai; Ren, Jingquan	19.6271	5	4.58242	umol CO2 m-2 s-1	4.58242	15.6	1100	32.20 °N	118.72 °E	32.2	118.72	32.2	Temperate Deciduous Forests	The broadleaf and needleleaf mixed forest/ subtropical forest	Multiple??		Mixed	5.6	37.8	Trenching	Co2/respiration chamber/gas analyzer	2010-2011	2010	Simulated acid rain	7	5
Simulated acid rain changed the proportion of heterotrophic respiration in soil respiration in a subtropical secondary forest	Chen, Shutao; Zhang, Xu; Liu, Yifan; Hu, Zhenghua; Shen, Xiaoshuai; Ren, Jingquan	21.661	5	3.56044	umol CO2 m-2 s-1	3.56044	15.6	1100	32.20 °N	118.72 °E	32.2	118.72	32.2	Temperate Deciduous Forests	The broadleaf and needleleaf mixed forest/ subtropical forest	Multiple??		Mixed	5.6	37.8	Trenching	Co2/respiration chamber/gas analyzer	2010-2011	2010	Simulated acid rain	7	5
Simulated acid rain changed the proportion of heterotrophic respiration in soil respiration in a subtropical secondary forest	Chen, Shutao; Zhang, Xu; Liu, Yifan; Hu, Zhenghua; Shen, Xiaoshuai; Ren, Jingquan	24.1017	5	3.23077	umol CO2 m-2 s-1	3.23077	15.6	1100	32.20 °N	118.72 °E	32.2	118.72	32.2	Temperate Deciduous Forests	The broadleaf and needleleaf mixed forest/ subtropical forest	Multiple??		Mixed	5.6	37.8	Trenching	Co2/respiration chamber/gas analyzer	2010-2011	2010	Simulated acid rain	7	5
Simulated acid rain changed the proportion of heterotrophic respiration in soil respiration in a subtropical secondary forest	Chen, Shutao; Zhang, Xu; Liu, Yifan; Hu, Zhenghua; Shen, Xiaoshuai; Ren, Jingquan	26.8475	5	2.63736	umol CO2 m-2 s-1	2.63736	15.6	1100	32.20 °N	118.72 °E	32.2	118.72	32.2	Temperate Deciduous Forests	The broadleaf and needleleaf mixed forest/ subtropical forest	Multiple??		Mixed	5.6	37.8	Trenching	Co2/respiration chamber/gas analyzer	2010-2011	2010	Simulated acid rain	7	5
Simulated acid rain changed the proportion of heterotrophic respiration in soil respiration in a subtropical secondary forest	Chen, Shutao; Zhang, Xu; Liu, Yifan; Hu, Zhenghua; Shen, Xiaoshuai; Ren, Jingquan	28.2712	5	2.63736	umol CO2 m-2 s-1	2.63736	15.6	1100	32.20 °N	118.72 °E	32.2	118.72	32.2	Temperate Deciduous Forests	The broadleaf and needleleaf mixed forest/ subtropical forest	Multiple??		Mixed	5.6	37.8	Trenching	Co2/respiration chamber/gas analyzer	2010-2011	2010	Simulated acid rain	7	5
Simulated acid rain changed the proportion of heterotrophic respiration in soil respiration in a subtropical secondary forest	Chen, Shutao; Zhang, Xu; Liu, Yifan; Hu, Zhenghua; Shen, Xiaoshuai; Ren, Jingquan	25.2203	5	5.10989	umol CO2 m-2 s-1	5.10989	15.6	1100	32.20 °N	118.72 °E	32.2	118.72	32.2	Temperate Deciduous Forests	The broadleaf and needleleaf mixed forest/ subtropical forest	Multiple??		Mixed	5.6	37.8	Trenching	Co2/respiration chamber/gas analyzer	2010-2011	2010	Simulated acid rain	7	5
Simulated acid rain changed the proportion of heterotrophic respiration in soil respiration in a subtropical secondary forest	Chen, Shutao; Zhang, Xu; Liu, Yifan; Hu, Zhenghua; Shen, Xiaoshuai; Ren, Jingquan	27.661	5	2.37363	umol CO2 m-2 s-1	2.37363	15.6	1100	32.20 °N	118.72 °E	32.2	118.72	32.2	Temperate Deciduous Forests	The broadleaf and needleleaf mixed forest/ subtropical forest	Multiple??		Mixed	5.6	37.8	Trenching	Co2/respiration chamber/gas analyzer	2010-2011	2010	Simulated acid rain	7	5
Simulated acid rain changed the proportion of heterotrophic respiration in soil respiration in a subtropical secondary forest	Chen, Shutao; Zhang, Xu; Liu, Yifan; Hu, Zhenghua; Shen, Xiaoshuai; Ren, Jingquan	26.9492	5	3.03297	umol CO2 m-2 s-1	3.03297	15.6	1100	32.20 °N	118.72 °E	32.2	118.72	32.2	Temperate Deciduous Forests	The broadleaf and needleleaf mixed forest/ subtropical forest	Multiple??		Mixed	5.6	37.8	Trenching	Co2/respiration chamber/gas analyzer	2010-2011	2010	Simulated acid rain	7	5
Simulated acid rain changed the proportion of heterotrophic respiration in soil respiration in a subtropical secondary forest	Chen, Shutao; Zhang, Xu; Liu, Yifan; Hu, Zhenghua; Shen, Xiaoshuai; Ren, Jingquan	24	5	2.96703	umol CO2 m-2 s-1	2.96703	15.6	1100	32.20 °N	118.72 °E	32.2	118.72	32.2	Temperate Deciduous Forests	The broadleaf and needleleaf mixed forest/ subtropical forest	Multiple??		Mixed	5.6	37.8	Trenching	Co2/respiration chamber/gas analyzer	2010-2011	2010	Simulated acid rain	7	5
Simulated acid rain changed the proportion of heterotrophic respiration in soil respiration in a subtropical secondary forest	Chen, Shutao; Zhang, Xu; Liu, Yifan; Hu, Zhenghua; Shen, Xiaoshuai; Ren, Jingquan	25.2203	5	2.57143	umol CO2 m-2 s-1	2.57143	15.6	1100	32.20 °N	118.72 °E	32.2	118.72	32.2	Temperate Deciduous Forests	The broadleaf and needleleaf mixed forest/ subtropical forest	Multiple??		Mixed	5.6	37.8	Trenching	Co2/respiration chamber/gas analyzer	2010-2011	2010	Simulated acid rain	7	5
Simulated acid rain changed the proportion of heterotrophic respiration in soil respiration in a subtropical secondary forest	Chen, Shutao; Zhang, Xu; Liu, Yifan; Hu, Zhenghua; Shen, Xiaoshuai; Ren, Jingquan	20.5424	5	2.7033	umol CO2 m-2 s-1	2.7033	15.6	1100	32.20 °N	118.72 °E	32.2	118.72	32.2	Temperate Deciduous Forests	The broadleaf and needleleaf mixed forest/ subtropical forest	Multiple??		Mixed	5.6	37.8	Trenching	Co2/respiration chamber/gas analyzer	2010-2011	2010	Simulated acid rain	7	5
Simulated acid rain changed the proportion of heterotrophic respiration in soil respiration in a subtropical secondary forest	Chen, Shutao; Zhang, Xu; Liu, Yifan; Hu, Zhenghua; Shen, Xiaoshuai; Ren, Jingquan	12.6102	5	5.7033	umol CO2 m-2 s-1	5.7033	15.6	1100	32.20 °N	118.72 °E	32.2	118.72	32.2	Temperate Deciduous Forests	The broadleaf and needleleaf mixed forest/ subtropical forest	Multiple??		Mixed	5.6	37.8	Trenching	Co2/respiration chamber/gas analyzer	2010-2011	2010	Simulated acid rain	7	5
Simulated acid rain changed the proportion of heterotrophic respiration in soil respiration in a subtropical secondary forest	Chen, Shutao; Zhang, Xu; Liu, Yifan; Hu, Zhenghua; Shen, Xiaoshuai; Ren, Jingquan	11.0847	5	4.18681	umol CO2 m-2 s-1	4.18681	15.6	1100	32.20 °N	118.72 °E	32.2	118.72	32.2	Temperate Deciduous Forests	The broadleaf and needleleaf mixed forest/ subtropical forest	Multiple??		Mixed	5.6	37.8	Trenching	Co2/respiration chamber/gas analyzer	2010-2011	2010	Simulated acid rain	7	5
Simulated acid rain changed the proportion of heterotrophic respiration in soil respiration in a subtropical secondary forest	Chen, Shutao; Zhang, Xu; Liu, Yifan; Hu, Zhenghua; Shen, Xiaoshuai; Ren, Jingquan	18.6102	5	2.83516	umol CO2 m-2 s-1	2.83516	15.6	1100	32.20 °N	118.72 °E	32.2	118.72	32.2	Temperate Deciduous Forests	The broadleaf and needleleaf mixed forest/ subtropical forest	Multiple??		Mixed	5.6	37.8	Trenching	Co2/respiration chamber/gas analyzer	2010-2011	2010	Simulated acid rain	7	5
Simulated acid rain changed the proportion of heterotrophic respiration in soil respiration in a subtropical secondary forest	Chen, Shutao; Zhang, Xu; Liu, Yifan; Hu, Zhenghua; Shen, Xiaoshuai; Ren, Jingquan	17.6949	5	1.51648	umol CO2 m-2 s-1	1.51648	15.6	1100	32.20 °N	118.72 °E	32.2	118.72	32.2	Temperate Deciduous Forests	The broadleaf and needleleaf mixed forest/ subtropical forest	Multiple??		Mixed	5.6	37.8	Trenching	Co2/respiration chamber/gas analyzer	2010-2011	2010	Simulated acid rain	7	5
Simulated acid rain changed the proportion of heterotrophic respiration in soil respiration in a subtropical secondary forest	Chen, Shutao; Zhang, Xu; Liu, Yifan; Hu, Zhenghua; Shen, Xiaoshuai; Ren, Jingquan	14.1356	5	1.08791	umol CO2 m-2 s-1	1.08791	15.6	1100	32.20 °N	118.72 °E	32.2	118.72	32.2	Temperate Deciduous Forests	The broadleaf and needleleaf mixed forest/ subtropical forest	Multiple??		Mixed	5.6	37.8	Trenching	Co2/respiration chamber/gas analyzer	2010-2011	2010	Simulated acid rain	7	5
Simulated acid rain changed the proportion of heterotrophic respiration in soil respiration in a subtropical secondary forest	Chen, Shutao; Zhang, Xu; Liu, Yifan; Hu, Zhenghua; Shen, Xiaoshuai; Ren, Jingquan	13.4237	5	0.626374	umol CO2 m-2 s-1	0.626374	15.6	1100	32.20 °N	118.72 °E	32.2	118.72	32.2	Temperate Deciduous Forests	The broadleaf and needleleaf mixed forest/ subtropical forest	Multiple??		Mixed	5.6	37.8	Trenching	Co2/respiration chamber/gas analyzer	2010-2011	2010	Simulated acid rain	7	5
Simulated acid rain changed the proportion of heterotrophic respiration in soil respiration in a subtropical secondary forest	Chen, Shutao; Zhang, Xu; Liu, Yifan; Hu, Zhenghua; Shen, Xiaoshuai; Ren, Jingquan	12	5	0.626374	umol CO2 m-2 s-1	0.626374	15.6	1100	32.20 °N	118.72 °E	32.2	118.72	32.2	Temperate Deciduous Forests	The broadleaf and needleleaf mixed forest/ subtropical forest	Multiple??		Mixed	5.6	37.8	Trenching	Co2/respiration chamber/gas analyzer	2010-2011	2010	Simulated acid rain	7	5
Simulated acid rain changed the proportion of heterotrophic respiration in soil respiration in a subtropical secondary forest	Chen, Shutao; Zhang, Xu; Liu, Yifan; Hu, Zhenghua; Shen, Xiaoshuai; Ren, Jingquan	8.0339	5	0.494505	umol CO2 m-2 s-1	0.494505	15.6	1100	32.20 °N	118.72 °E	32.2	118.72	32.2	Temperate Deciduous Forests	The broadleaf and needleleaf mixed forest/ subtropical forest	Multiple??		Mixed	5.6	37.8	Trenching	Co2/respiration chamber/gas analyzer	2010-2011	2010	Simulated acid rain	7	5
Simulated acid rain changed the proportion of heterotrophic respiration in soil respiration in a subtropical secondary forest	Chen, Shutao; Zhang, Xu; Liu, Yifan; Hu, Zhenghua; Shen, Xiaoshuai; Ren, Jingquan	8.0339	5	0.32967	umol CO2 m-2 s-1	0.32967	15.6	1100	32.20 °N	118.72 °E	32.2	118.72	32.2	Temperate Deciduous Forests	The broadleaf and needleleaf mixed forest/ subtropical forest	Multiple??		Mixed	5.6	37.8	Trenching	Co2/respiration chamber/gas analyzer	2010-2011	2010	Simulated acid rain	7	5
Simulated acid rain changed the proportion of heterotrophic respiration in soil respiration in a subtropical secondary forest	Chen, Shutao; Zhang, Xu; Liu, Yifan; Hu, Zhenghua; Shen, Xiaoshuai; Ren, Jingquan	6.91525	5	0.32967	umol CO2 m-2 s-1	0.32967	15.6	1100	32.20 °N	118.72 °E	32.2	118.72	32.2	Temperate Deciduous Forests	The broadleaf and needleleaf mixed forest/ subtropical forest	Multiple??		Mixed	5.6	37.8	Trenching	Co2/respiration chamber/gas analyzer	2010-2011	2010	Simulated acid rain	7	5
Annual variation in soil respiration and its components in a coppice oak forest in Central Italy	Rey, A; Pegoraro, E; Tedeschi, V; De Parri, I; Jarvis, PG; Valentini, R	8.18653	10	0.710526	umol CO2 m-2 s-1	0.710526	14	755	42°24′N	11°55′E	42.4	11.9167	42.4	Mediterranean Scrub	Mediterranean oak forest	Quercus cerris		Temperate Deciduous Forests	5.7	12.6	Trenching	Co2/respiration chamber/gas analyzer	2000	2000		8	6	freshly logged forest
Annual variation in soil respiration and its components in a coppice oak forest in Central Italy	Rey, A; Pegoraro, E; Tedeschi, V; De Parri, I; Jarvis, PG; Valentini, R	8.60104	10	0.805263	umol CO2 m-2 s-1	0.805263	14	755	42°24′N	11°55′E	42.4	11.9167	42.4	Mediterranean Scrub	Mediterranean oak forest	Quercus cerris		Temperate Deciduous Forests	5.7	12.6	Trenching	Co2/respiration chamber/gas analyzer	2000	2000		8	6	freshly logged forest
Annual variation in soil respiration and its components in a coppice oak forest in Central Italy	Rey, A; Pegoraro, E; Tedeschi, V; De Parri, I; Jarvis, PG; Valentini, R	7.15026	10	1.01842	umol CO2 m-2 s-1	1.01842	14	755	42°24′N	11°55′E	42.4	11.9167	42.4	Mediterranean Scrub	Mediterranean oak forest	Quercus cerris		Temperate Deciduous Forests	5.7	12.6	Trenching	Co2/respiration chamber/gas analyzer	2000	2000		8	6	freshly logged forest
Annual variation in soil respiration and its components in a coppice oak forest in Central Italy	Rey, A; Pegoraro, E; Tedeschi, V; De Parri, I; Jarvis, PG; Valentini, R	9.84456	10	0.947368	umol CO2 m-2 s-1	0.947368	14	755	42°24′N	11°55′E	42.4	11.9167	42.4	Mediterranean Scrub	Mediterranean oak forest	Quercus cerris		Temperate Deciduous Forests	5.7	12.6	Trenching	Co2/respiration chamber/gas analyzer	2000	2000		8	6	freshly logged forest
Annual variation in soil respiration and its components in a coppice oak forest in Central Italy	Rey, A; Pegoraro, E; Tedeschi, V; De Parri, I; Jarvis, PG; Valentini, R	8.60104	10	1.37368	umol CO2 m-2 s-1	1.37368	14	755	42°24′N	11°55′E	42.4	11.9167	42.4	Mediterranean Scrub	Mediterranean oak forest	Quercus cerris		Temperate Deciduous Forests	5.7	12.6	Trenching	Co2/respiration chamber/gas analyzer	2000	2000		8	6	freshly logged forest
Annual variation in soil respiration and its components in a coppice oak forest in Central Italy	Rey, A; Pegoraro, E; Tedeschi, V; De Parri, I; Jarvis, PG; Valentini, R	9.2228	10	0.9	umol CO2 m-2 s-1	0.9	14	755	42°24′N	11°55′E	42.4	11.9167	42.4	Mediterranean Scrub	Mediterranean oak forest	Quercus cerris		Temperate Deciduous Forests	5.7	12.6	Trenching	Co2/respiration chamber/gas analyzer	2000	2000		8	6	freshly logged forest
Annual variation in soil respiration and its components in a coppice oak forest in Central Italy	Rey, A; Pegoraro, E; Tedeschi, V; De Parri, I; Jarvis, PG; Valentini, R	13.6788	10	1.58684	umol CO2 m-2 s-1	1.58684	14	755	42°24′N	11°55′E	42.4	11.9167	42.4	Mediterranean Scrub	Mediterranean oak forest	Quercus cerris		Temperate Deciduous Forests	5.7	12.6	Trenching	Co2/respiration chamber/gas analyzer	2000	2000		8	6	freshly logged forest
Annual variation in soil respiration and its components in a coppice oak forest in Central Italy	Rey, A; Pegoraro, E; Tedeschi, V; De Parri, I; Jarvis, PG; Valentini, R	22.6943	10	2.43947	umol CO2 m-2 s-1	2.43947	14	755	42°24′N	11°55′E	42.4	11.9167	42.4	Mediterranean Scrub	Mediterranean oak forest	Quercus cerris		Temperate Deciduous Forests	5.7	12.6	Trenching	Co2/respiration chamber/gas analyzer	2000	2000		8	6	freshly logged forest
Annual variation in soil respiration and its components in a coppice oak forest in Central Italy	Rey, A; Pegoraro, E; Tedeschi, V; De Parri, I; Jarvis, PG; Valentini, R	24.3523	10	3.19737	umol CO2 m-2 s-1	3.19737	14	755	42°24′N	11°55′E	42.4	11.9167	42.4	Mediterranean Scrub	Mediterranean oak forest	Quercus cerris		Temperate Deciduous Forests	5.7	12.6	Trenching	Co2/respiration chamber/gas analyzer	2000	2000		8	6	freshly logged forest
Annual variation in soil respiration and its components in a coppice oak forest in Central Italy	Rey, A; Pegoraro, E; Tedeschi, V; De Parri, I; Jarvis, PG; Valentini, R	23.1088	10	1.96579	umol CO2 m-2 s-1	1.96579	14	755	42°24′N	11°55′E	42.4	11.9167	42.4	Mediterranean Scrub	Mediterranean oak forest	Quercus cerris		Temperate Deciduous Forests	5.7	12.6	Trenching	Co2/respiration chamber/gas analyzer	2000	2000		8	6	freshly logged forest
Annual variation in soil respiration and its components in a coppice oak forest in Central Italy	Rey, A; Pegoraro, E; Tedeschi, V; De Parri, I; Jarvis, PG; Valentini, R	30.9845	10	5.99211	umol CO2 m-2 s-1	5.99211	14	755	42°24′N	11°55′E	42.4	11.9167	42.4	Mediterranean Scrub	Mediterranean oak forest	Quercus cerris		Temperate Deciduous Forests	5.7	12.6	Trenching	Co2/respiration chamber/gas analyzer	2000	2000		8	6	freshly logged forest
Annual variation in soil respiration and its components in a coppice oak forest in Central Italy	Rey, A; Pegoraro, E; Tedeschi, V; De Parri, I; Jarvis, PG; Valentini, R	24.6632	10	2.01316	umol CO2 m-2 s-1	2.01316	14	755	42°24′N	11°55′E	42.4	11.9167	42.4	Mediterranean Scrub	Mediterranean oak forest	Quercus cerris		Temperate Deciduous Forests	5.7	12.6	Trenching	Co2/respiration chamber/gas analyzer	2000	2000		8	6	freshly logged forest
Annual variation in soil respiration and its components in a coppice oak forest in Central Italy	Rey, A; Pegoraro, E; Tedeschi, V; De Parri, I; Jarvis, PG; Valentini, R	30.7772	10	1.84737	umol CO2 m-2 s-1	1.84737	14	755	42°24′N	11°55′E	42.4	11.9167	42.4	Mediterranean Scrub	Mediterranean oak forest	Quercus cerris		Temperate Deciduous Forests	5.7	12.6	Trenching	Co2/respiration chamber/gas analyzer	2000	2000		8	6	freshly logged forest
Annual variation in soil respiration and its components in a coppice oak forest in Central Italy	Rey, A; Pegoraro, E; Tedeschi, V; De Parri, I; Jarvis, PG; Valentini, R	33.4715	10	1.49211	umol CO2 m-2 s-1	1.49211	14	755	42°24′N	11°55′E	42.4	11.9167	42.4	Mediterranean Scrub	Mediterranean oak forest	Quercus cerris		Temperate Deciduous Forests	5.7	12.6	Trenching	Co2/respiration chamber/gas analyzer	2000	2000		8	6	freshly logged forest
Annual variation in soil respiration and its components in a coppice oak forest in Central Italy	Rey, A; Pegoraro, E; Tedeschi, V; De Parri, I; Jarvis, PG; Valentini, R	32.4352	10	6.96316	umol CO2 m-2 s-1	6.96316	14	755	42°24′N	11°55′E	42.4	11.9167	42.4	Mediterranean Scrub	Mediterranean oak forest	Quercus cerris		Temperate Deciduous Forests	5.7	12.6	Trenching	Co2/respiration chamber/gas analyzer	2000	2000		8	6	freshly logged forest
Annual variation in soil respiration and its components in a coppice oak forest in Central Italy	Rey, A; Pegoraro, E; Tedeschi, V; De Parri, I; Jarvis, PG; Valentini, R	23.7306	10	2.86579	umol CO2 m-2 s-1	2.86579	14	755	42°24′N	11°55′E	42.4	11.9167	42.4	Mediterranean Scrub	Mediterranean oak forest	Quercus cerris		Temperate Deciduous Forests	5.7	12.6	Trenching	Co2/respiration chamber/gas analyzer	2000	2000		8	6	freshly logged forest
Annual variation in soil respiration and its components in a coppice oak forest in Central Italy	Rey, A; Pegoraro, E; Tedeschi, V; De Parri, I; Jarvis, PG; Valentini, R	18.9637	10	1.84737	umol CO2 m-2 s-1	1.84737	14	755	42°24′N	11°55′E	42.4	11.9167	42.4	Mediterranean Scrub	Mediterranean oak forest	Quercus cerris		Temperate Deciduous Forests	5.7	12.6	Trenching	Co2/respiration chamber/gas analyzer	2000	2000		8	6	freshly logged forest
Annual variation in soil respiration and its components in a coppice oak forest in Central Italy	Rey, A; Pegoraro, E; Tedeschi, V; De Parri, I; Jarvis, PG; Valentini, R	21.658	10	1.75263	umol CO2 m-2 s-1	1.75263	14	755	42°24′N	11°55′E	42.4	11.9167	42.4	Mediterranean Scrub	Mediterranean oak forest	Quercus cerris		Temperate Deciduous Forests	5.7	12.6	Trenching	Co2/respiration chamber/gas analyzer	2000	2000		8	6	freshly logged forest
Annual variation in soil respiration and its components in a coppice oak forest in Central Italy	Rey, A; Pegoraro, E; Tedeschi, V; De Parri, I; Jarvis, PG; Valentini, R	21.4508	10	4.61842	umol CO2 m-2 s-1	4.61842	14	755	42°24′N	11°55′E	42.4	11.9167	42.4	Mediterranean Scrub	Mediterranean oak forest	Quercus cerris		Temperate Deciduous Forests	5.7	12.6	Trenching	Co2/respiration chamber/gas analyzer	2000	2000		8	6	freshly logged forest
Annual variation in soil respiration and its components in a coppice oak forest in Central Italy	Rey, A; Pegoraro, E; Tedeschi, V; De Parri, I; Jarvis, PG; Valentini, R	17.8238	10	3.15	umol CO2 m-2 s-1	3.15	14	755	42°24′N	11°55′E	42.4	11.9167	42.4	Mediterranean Scrub	Mediterranean oak forest	Quercus cerris		Temperate Deciduous Forests	5.7	12.6	Trenching	Co2/respiration chamber/gas analyzer	2000	2000		8	6	freshly logged forest
Annual variation in soil respiration and its components in a coppice oak forest in Central Italy	Rey, A; Pegoraro, E; Tedeschi, V; De Parri, I; Jarvis, PG; Valentini, R	17.0984	10	0.639474	umol CO2 m-2 s-1	0.639474	14	755	42°24′N	11°55′E	42.4	11.9167	42.4	Mediterranean Scrub	Mediterranean oak forest	Quercus cerris		Temperate Deciduous Forests	5.7	12.6	Trenching	Co2/respiration chamber/gas analyzer	2000	2000		8	6	freshly logged forest
Annual variation in soil respiration and its components in a coppice oak forest in Central Italy	Rey, A; Pegoraro, E; Tedeschi, V; De Parri, I; Jarvis, PG; Valentini, R	12.8497	10	1.68158	umol CO2 m-2 s-1	1.68158	14	755	42°24′N	11°55′E	42.4	11.9167	42.4	Mediterranean Scrub	Mediterranean oak forest	Quercus cerris		Temperate Deciduous Forests	5.7	12.6	Trenching	Co2/respiration chamber/gas analyzer	2000	2000		8	6	freshly logged forest
Annual variation in soil respiration and its components in a coppice oak forest in Central Italy	Rey, A; Pegoraro, E; Tedeschi, V; De Parri, I; Jarvis, PG; Valentini, R	15.8549	10	0.710526	umol CO2 m-2 s-1	0.710526	14	755	42°24′N	11°55′E	42.4	11.9167	42.4	Mediterranean Scrub	Mediterranean oak forest	Quercus cerris		Temperate Deciduous Forests	5.7	12.6	Trenching	Co2/respiration chamber/gas analyzer	2000	2000		8	6	freshly logged forest
Annual variation in soil respiration and its components in a coppice oak forest in Central Italy	Rey, A; Pegoraro, E; Tedeschi, V; De Parri, I; Jarvis, PG; Valentini, R	10.1554	10	1.20789	umol CO2 m-2 s-1	1.20789	14	755	42°24′N	11°55′E	42.4	11.9167	42.4	Mediterranean Scrub	Mediterranean oak forest	Quercus cerris		Temperate Deciduous Forests	5.7	12.6	Trenching	Co2/respiration chamber/gas analyzer	2000	2000		8	6	freshly logged forest
Annual variation in soil respiration and its components in a coppice oak forest in Central Italy	Rey, A; Pegoraro, E; Tedeschi, V; De Parri, I; Jarvis, PG; Valentini, R	7.97928	10	0.947368	umol CO2 m-2 s-1	0.947368	14	755	42°24′N	11°55′E	42.4	11.9167	42.4	Mediterranean Scrub	Mediterranean oak forest	Quercus cerris		Temperate Deciduous Forests	5.7	12.6	Trenching	Co2/respiration chamber/gas analyzer	2000	2000		8	6	freshly logged forest
Annual variation in soil respiration and its components in a coppice oak forest in Central Italy	Rey, A; Pegoraro, E; Tedeschi, V; De Parri, I; Jarvis, PG; Valentini, R	9.2228	10	0.28421	umol CO2 m-2 s-1	0.28421	14	755	42°24′N	11°55′E	42.4	11.9167	42.4	Mediterranean Scrub	Mediterranean oak forest	Quercus cerris		Temperate Deciduous Forests	5.7	12.6	Trenching	Co2/respiration chamber/gas analyzer	2000	2000		8	6	freshly logged forest
Contribution of aboveground litter, belowground litter, and rhizosphere respiration to total soil CO2 efflux in an old growth coniferous forest	Sulzman, EW; Brant, JB; Bowden, RD; Lajtha, K	14.2784	5	2.32143	umol CO2 m-2 s-1	2.32143	8.7	2370	44°15′N	122°10′W	44.25	-122.167	44.25	Temperate Evergreen Forests	Coniferous forest	Douglas Fir		Temperate Evergreen Forests	5.4	28.6	Trenching	Co2/respiration chamber/gas analyzer	2001-2002	2001		10	8
Contribution of aboveground litter, belowground litter, and rhizosphere respiration to total soil CO2 efflux in an old growth coniferous forest	Sulzman, EW; Brant, JB; Bowden, RD; Lajtha, K	17.5258	5	2.25	umol CO2 m-2 s-1	2.25	8.7	2370	44°15′N	122°10′W	44.25	-122.167	44.25	Temperate Evergreen Forests	Coniferous forest	Douglas Fir		Temperate Evergreen Forests	5.4	28.6	Trenching	Co2/respiration chamber/gas analyzer	2001-2002	2001		10	8
Contribution of aboveground litter, belowground litter, and rhizosphere respiration to total soil CO2 efflux in an old growth coniferous forest	Sulzman, EW; Brant, JB; Bowden, RD; Lajtha, K	14.3814	5	1.82143	umol CO2 m-2 s-1	1.82143	8.7	2370	44°15′N	122°10′W	44.25	-122.167	44.25	Temperate Evergreen Forests	Coniferous forest	Douglas Fir		Temperate Evergreen Forests	5.4	28.6	Trenching	Co2/respiration chamber/gas analyzer	2001-2002	2001		10	8
Contribution of aboveground litter, belowground litter, and rhizosphere respiration to total soil CO2 efflux in an old growth coniferous forest	Sulzman, EW; Brant, JB; Bowden, RD; Lajtha, K	14.9485	5	1.82143	umol CO2 m-2 s-1	1.82143	8.7	2370	44°15′N	122°10′W	44.25	-122.167	44.25	Temperate Evergreen Forests	Coniferous forest	Douglas Fir		Temperate Evergreen Forests	5.4	28.6	Trenching	Co2/respiration chamber/gas analyzer	2001-2002	2001		10	8
Contribution of aboveground litter, belowground litter, and rhizosphere respiration to total soil CO2 efflux in an old growth coniferous forest	Sulzman, EW; Brant, JB; Bowden, RD; Lajtha, K	12.9897	5	1.32143	umol CO2 m-2 s-1	1.32143	8.7	2370	44°15′N	122°10′W	44.25	-122.167	44.25	Temperate Evergreen Forests	Coniferous forest	Douglas Fir		Temperate Evergreen Forests	5.4	28.6	Trenching	Co2/respiration chamber/gas analyzer	2001-2002	2001		10	8
Contribution of aboveground litter, belowground litter, and rhizosphere respiration to total soil CO2 efflux in an old growth coniferous forest	Sulzman, EW; Brant, JB; Bowden, RD; Lajtha, K	11.6495	5	1.03571	umol CO2 m-2 s-1	1.03571	8.7	2370	44°15′N	122°10′W	44.25	-122.167	44.25	Temperate Evergreen Forests	Coniferous forest	Douglas Fir		Temperate Evergreen Forests	5.4	28.6	Trenching	Co2/respiration chamber/gas analyzer	2001-2002	2001		10	8
Contribution of aboveground litter, belowground litter, and rhizosphere respiration to total soil CO2 efflux in an old growth coniferous forest	Sulzman, EW; Brant, JB; Bowden, RD; Lajtha, K	9.43299	5	0.928571	umol CO2 m-2 s-1	0.928571	8.7	2370	44°15′N	122°10′W	44.25	-122.167	44.25	Temperate Evergreen Forests	Coniferous forest	Douglas Fir		Temperate Evergreen Forests	5.4	28.6	Trenching	Co2/respiration chamber/gas analyzer	2001-2002	2001		10	8
Contribution of aboveground litter, belowground litter, and rhizosphere respiration to total soil CO2 efflux in an old growth coniferous forest	Sulzman, EW; Brant, JB; Bowden, RD; Lajtha, K	2.26804	5	2.07143	umol CO2 m-2 s-1	2.07143	8.7	2370	44°15′N	122°10′W	44.25	-122.167	44.25	Temperate Evergreen Forests	Coniferous forest	Douglas Fir		Temperate Evergreen Forests	5.4	28.6	Trenching	Co2/respiration chamber/gas analyzer	2001-2002	2001		10	8
Contribution of aboveground litter, belowground litter, and rhizosphere respiration to total soil CO2 efflux in an old growth coniferous forest	Sulzman, EW; Brant, JB; Bowden, RD; Lajtha, K	11.6495	5	1.78571	umol CO2 m-2 s-1	1.78571	8.7	2370	44°15′N	122°10′W	44.25	-122.167	44.25	Temperate Evergreen Forests	Coniferous forest	Douglas Fir		Temperate Evergreen Forests	5.4	28.6	Trenching	Co2/respiration chamber/gas analyzer	2001-2002	2001		10	8
Contribution of aboveground litter, belowground litter, and rhizosphere respiration to total soil CO2 efflux in an old growth coniferous forest	Sulzman, EW; Brant, JB; Bowden, RD; Lajtha, K	15.2577	5	1.75	umol CO2 m-2 s-1	1.75	8.7	2370	44°15′N	122°10′W	44.25	-122.167	44.25	Temperate Evergreen Forests	Coniferous forest	Douglas Fir		Temperate Evergreen Forests	5.4	28.6	Trenching	Co2/respiration chamber/gas analyzer	2001-2002	2001		10	8
Contribution of aboveground litter, belowground litter, and rhizosphere respiration to total soil CO2 efflux in an old growth coniferous forest	Sulzman, EW; Brant, JB; Bowden, RD; Lajtha, K	13.5052	5	2.39286	umol CO2 m-2 s-1	2.39286	8.7	2370	44°15′N	122°10′W	44.25	-122.167	44.25	Temperate Evergreen Forests	Coniferous forest	Douglas Fir		Temperate Evergreen Forests	5.4	28.6	Trenching	Co2/respiration chamber/gas analyzer	2001-2002	2001		10	8
Carbon losses due to soil warming: Do autotrophic and heterotrophic soil respiration respond equally?	Schindlbacher, Zechmeister-Boltenstern, Jandl	3.45885	5	0.735294	umol C m-2 s-1	0.735294	5.7	1480	47 °34′50″N	11 °38′21″E	47.581	11.6392	47.5806	Temperate Evergreen Forests	Coniferous forest	Picea abies (Spruce)		Temperate Evergreen Forests	6.4	NA	Trenching	Co2/respiration chamber/gas analyzer	2005	2005	Warming	11	9	Ph obtained from previous study (cited)
Carbon losses due to soil warming: Do autotrophic and heterotrophic soil respiration respond equally?	Schindlbacher, Zechmeister-Boltenstern, Jandl	3.88529	5	0.870098	umol C m-2 s-1	0.870098	5.7	1480	47 °34′50″N	11 °38′21″E	47.581	11.6392	47.5806	Temperate Evergreen Forests	Coniferous forest	Picea abies (Spruce)		Temperate Evergreen Forests	6.4	NA	Trenching	Co2/respiration chamber/gas analyzer	2005	2005	Warming	11	9	Ph obtained from previous study (cited)
Carbon losses due to soil warming: Do autotrophic and heterotrophic soil respiration respond equally?	Schindlbacher, Zechmeister-Boltenstern, Jandl	6.06234	5	0.735294	umol C m-2 s-1	0.735294	5.7	1480	47 °34′50″N	11 °38′21″E	47.581	11.6392	47.5806	Temperate Evergreen Forests	Coniferous forest	Picea abies (Spruce)		Temperate Evergreen Forests	6.4	NA	Trenching	Co2/respiration chamber/gas analyzer	2005	2005	Warming	11	9	Ph obtained from previous study (cited)
Carbon losses due to soil warming: Do autotrophic and heterotrophic soil respiration respond equally?	Schindlbacher, Zechmeister-Boltenstern, Jandl	6.15212	5	1.42157	umol C m-2 s-1	1.42157	5.7	1480	47 °34′50″N	11 °38′21″E	47.581	11.6392	47.5806	Temperate Evergreen Forests	Coniferous forest	Picea abies (Spruce)		Temperate Evergreen Forests	6.4	NA	Trenching	Co2/respiration chamber/gas analyzer	2005	2005	Warming	11	9	Ph obtained from previous study (cited)
Carbon losses due to soil warming: Do autotrophic and heterotrophic soil respiration respond equally?	Schindlbacher, Zechmeister-Boltenstern, Jandl	6.64588	5	0.833333	umol C m-2 s-1	0.833333	5.7	1480	47 °34′50″N	11 °38′21″E	47.581	11.6392	47.5806	Temperate Evergreen Forests	Coniferous forest	Picea abies (Spruce)		Temperate Evergreen Forests	6.4	NA	Trenching	Co2/respiration chamber/gas analyzer	2005	2005	Warming	11	9	Ph obtained from previous study (cited)
Carbon losses due to soil warming: Do autotrophic and heterotrophic soil respiration respond equally?	Schindlbacher, Zechmeister-Boltenstern, Jandl	7.18454	5	1.45833	umol C m-2 s-1	1.45833	5.7	1480	47 °34′50″N	11 °38′21″E	47.581	11.6392	47.5806	Temperate Evergreen Forests	Coniferous forest	Picea abies (Spruce)		Temperate Evergreen Forests	6.4	NA	Trenching	Co2/respiration chamber/gas analyzer	2005	2005	Warming	11	9	Ph obtained from previous study (cited)
Carbon losses due to soil warming: Do autotrophic and heterotrophic soil respiration respond equally?	Schindlbacher, Zechmeister-Boltenstern, Jandl	7.3192	5	1.13971	umol C m-2 s-1	1.13971	5.7	1480	47 °34′50″N	11 °38′21″E	47.581	11.6392	47.5806	Temperate Evergreen Forests	Coniferous forest	Picea abies (Spruce)		Temperate Evergreen Forests	6.4	NA	Trenching	Co2/respiration chamber/gas analyzer	2005	2005	Warming	11	9	Ph obtained from previous study (cited)
Carbon losses due to soil warming: Do autotrophic and heterotrophic soil respiration respond equally?	Schindlbacher, Zechmeister-Boltenstern, Jandl	7.92519	5	1.43382	umol C m-2 s-1	1.43382	5.7	1480	47 °34′50″N	11 °38′21″E	47.581	11.6392	47.5806	Temperate Evergreen Forests	Coniferous forest	Picea abies (Spruce)		Temperate Evergreen Forests	6.4	NA	Trenching	Co2/respiration chamber/gas analyzer	2005	2005	Warming	11	9	Ph obtained from previous study (cited)
Carbon losses due to soil warming: Do autotrophic and heterotrophic soil respiration respond equally?	Schindlbacher, Zechmeister-Boltenstern, Jandl	7.99252	5	1.01716	umol C m-2 s-1	1.01716	5.7	1480	47 °34′50″N	11 °38′21″E	47.581	11.6392	47.5806	Temperate Evergreen Forests	Coniferous forest	Picea abies (Spruce)		Temperate Evergreen Forests	6.4	NA	Trenching	Co2/respiration chamber/gas analyzer	2005	2005	Warming	11	9	Ph obtained from previous study (cited)
Carbon losses due to soil warming: Do autotrophic and heterotrophic soil respiration respond equally?	Schindlbacher, Zechmeister-Boltenstern, Jandl	8.86783	5	1.37255	umol C m-2 s-1	1.37255	5.7	1480	47 °34′50″N	11 °38′21″E	47.581	11.6392	47.5806	Temperate Evergreen Forests	Coniferous forest	Picea abies (Spruce)		Temperate Evergreen Forests	6.4	NA	Trenching	Co2/respiration chamber/gas analyzer	2005	2005	Warming	11	9	Ph obtained from previous study (cited)
Carbon losses due to soil warming: Do autotrophic and heterotrophic soil respiration respond equally?	Schindlbacher, Zechmeister-Boltenstern, Jandl	8.89027	5	1.56863	umol C m-2 s-1	1.56863	5.7	1480	47 °34′50″N	11 °38′21″E	47.581	11.6392	47.5806	Temperate Evergreen Forests	Coniferous forest	Picea abies (Spruce)		Temperate Evergreen Forests	6.4	NA	Trenching	Co2/respiration chamber/gas analyzer	2005	2005	Warming	11	9	Ph obtained from previous study (cited)
Carbon losses due to soil warming: Do autotrophic and heterotrophic soil respiration respond equally?	Schindlbacher, Zechmeister-Boltenstern, Jandl	9.54115	5	1.37255	umol C m-2 s-1	1.37255	5.7	1480	47 °34′50″N	11 °38′21″E	47.581	11.6392	47.5806	Temperate Evergreen Forests	Coniferous forest	Picea abies (Spruce)		Temperate Evergreen Forests	6.4	NA	Trenching	Co2/respiration chamber/gas analyzer	2005	2005	Warming	11	9	Ph obtained from previous study (cited)
Carbon losses due to soil warming: Do autotrophic and heterotrophic soil respiration respond equally?	Schindlbacher, Zechmeister-Boltenstern, Jandl	9.76559	5	1.22549	umol C m-2 s-1	1.22549	5.7	1480	47 °34′50″N	11 °38′21″E	47.581	11.6392	47.5806	Temperate Evergreen Forests	Coniferous forest	Picea abies (Spruce)		Temperate Evergreen Forests	6.4	NA	Trenching	Co2/respiration chamber/gas analyzer	2005	2005	Warming	11	9	Ph obtained from previous study (cited)
Carbon losses due to soil warming: Do autotrophic and heterotrophic soil respiration respond equally?	Schindlbacher, Zechmeister-Boltenstern, Jandl	10.394	5	1.59314	umol C m-2 s-1	1.59314	5.7	1480	47 °34′50″N	11 °38′21″E	47.581	11.6392	47.5806	Temperate Evergreen Forests	Coniferous forest	Picea abies (Spruce)		Temperate Evergreen Forests	6.4	NA	Trenching	Co2/respiration chamber/gas analyzer	2005	2005	Warming	11	9	Ph obtained from previous study (cited)
Carbon losses due to soil warming: Do autotrophic and heterotrophic soil respiration respond equally?	Schindlbacher, Zechmeister-Boltenstern, Jandl	10.8878	5	1.53186	umol C m-2 s-1	1.53186	5.7	1480	47 °34′50″N	11 °38′21″E	47.581	11.6392	47.5806	Temperate Evergreen Forests	Coniferous forest	Picea abies (Spruce)		Temperate Evergreen Forests	6.4	NA	Trenching	Co2/respiration chamber/gas analyzer	2005	2005	Warming	11	9	Ph obtained from previous study (cited)
Carbon losses due to soil warming: Do autotrophic and heterotrophic soil respiration respond equally?	Schindlbacher, Zechmeister-Boltenstern, Jandl	11.5835	5	1.80147	umol C m-2 s-1	1.80147	5.7	1480	47 °34′50″N	11 °38′21″E	47.581	11.6392	47.5806	Temperate Evergreen Forests	Coniferous forest	Picea abies (Spruce)		Temperate Evergreen Forests	6.4	NA	Trenching	Co2/respiration chamber/gas analyzer	2005	2005	Warming	11	9	Ph obtained from previous study (cited)
Carbon losses due to soil warming: Do autotrophic and heterotrophic soil respiration respond equally?	Schindlbacher, Zechmeister-Boltenstern, Jandl	12.0324	5	1.96078	umol C m-2 s-1	1.96078	5.7	1480	47 °34′50″N	11 °38′21″E	47.581	11.6392	47.5806	Temperate Evergreen Forests	Coniferous forest	Picea abies (Spruce)		Temperate Evergreen Forests	6.4	NA	Trenching	Co2/respiration chamber/gas analyzer	2005	2005	Warming	11	9	Ph obtained from previous study (cited)
Carbon losses due to soil warming: Do autotrophic and heterotrophic soil respiration respond equally?	Schindlbacher, Zechmeister-Boltenstern, Jandl	12.212	5	1.7402	umol C m-2 s-1	1.7402	5.7	1480	47 °34′50″N	11 °38′21″E	47.581	11.6392	47.5806	Temperate Evergreen Forests	Coniferous forest	Picea abies (Spruce)		Temperate Evergreen Forests	6.4	NA	Trenching	Co2/respiration chamber/gas analyzer	2005	2005	Warming	11	9	Ph obtained from previous study (cited)
Carbon losses due to soil warming: Do autotrophic and heterotrophic soil respiration respond equally?	Schindlbacher, Zechmeister-Boltenstern, Jandl	12.7506	5	1.89951	umol C m-2 s-1	1.89951	5.7	1480	47 °34′50″N	11 °38′21″E	47.581	11.6392	47.5806	Temperate Evergreen Forests	Coniferous forest	Picea abies (Spruce)		Temperate Evergreen Forests	6.4	NA	Trenching	Co2/respiration chamber/gas analyzer	2005	2005	Warming	11	9	Ph obtained from previous study (cited)
Carbon losses due to soil warming: Do autotrophic and heterotrophic soil respiration respond equally?	Schindlbacher, Zechmeister-Boltenstern, Jandl	12.818	5	2.05882	umol C m-2 s-1	2.05882	5.7	1480	47 °34′50″N	11 °38′21″E	47.581	11.6392	47.5806	Temperate Evergreen Forests	Coniferous forest	Picea abies (Spruce)		Temperate Evergreen Forests	6.4	NA	Trenching	Co2/respiration chamber/gas analyzer	2005	2005	Warming	11	9	Ph obtained from previous study (cited)
Carbon losses due to soil warming: Do autotrophic and heterotrophic soil respiration respond equally?	Schindlbacher, Zechmeister-Boltenstern, Jandl	13.1322	5	2.15686	umol C m-2 s-1	2.15686	5.7	1480	47 °34′50″N	11 °38′21″E	47.581	11.6392	47.5806	Temperate Evergreen Forests	Coniferous forest	Picea abies (Spruce)		Temperate Evergreen Forests	6.4	NA	Trenching	Co2/respiration chamber/gas analyzer	2005	2005	Warming	11	9	Ph obtained from previous study (cited)
Carbon losses due to soil warming: Do autotrophic and heterotrophic soil respiration respond equally?	Schindlbacher, Zechmeister-Boltenstern, Jandl	13.581	5	2.30392	umol C m-2 s-1	2.30392	5.7	1480	47 °34′50″N	11 °38′21″E	47.581	11.6392	47.5806	Temperate Evergreen Forests	Coniferous forest	Picea abies (Spruce)		Temperate Evergreen Forests	6.4	NA	Trenching	Co2/respiration chamber/gas analyzer	2005	2005	Warming	11	9	Ph obtained from previous study (cited)
Carbon losses due to soil warming: Do autotrophic and heterotrophic soil respiration respond equally?	Schindlbacher, Zechmeister-Boltenstern, Jandl	13.7157	5	2.68382	umol C m-2 s-1	2.68382	5.7	1480	47 °34′50″N	11 °38′21″E	47.581	11.6392	47.5806	Temperate Evergreen Forests	Coniferous forest	Picea abies (Spruce)		Temperate Evergreen Forests	6.4	NA	Trenching	Co2/respiration chamber/gas analyzer	2005	2005	Warming	11	9	Ph obtained from previous study (cited)
Carbon losses due to soil warming: Do autotrophic and heterotrophic soil respiration respond equally?	Schindlbacher, Zechmeister-Boltenstern, Jandl	14.187	5	2.5	umol C m-2 s-1	2.5	5.7	1480	47 °34′50″N	11 °38′21″E	47.581	11.6392	47.5806	Temperate Evergreen Forests	Coniferous forest	Picea abies (Spruce)		Temperate Evergreen Forests	6.4	NA	Trenching	Co2/respiration chamber/gas analyzer	2005	2005	Warming	11	9	Ph obtained from previous study (cited)
Moso bamboo expansion decreased soil heterotrophic respiration but increased arbuscular mycorrhizal mycelial respiration in a subtropical broadleaved forest	Jin, Tu, Wu, Peng, Xing, Liang, Shao, Chen, Xu, Qin	19.0556	5	33.5644	mg C m-2h-1	0.776306	16.1	1430	30°60′ N	119°63′ E	31	119.728	30.7782	Temperate Deciduous Forests	Broadleaf ?	Multiple	Bamboo Forest / location is on the border of temp decidious and tropical moist forest	Tropical Moist Forests	4.33	NA	Mesh exclusion	Static chamber	2020-2021	2020		12	10	Bamboo Forest
Moso bamboo expansion decreased soil heterotrophic respiration but increased arbuscular mycorrhizal mycelial respiration in a subtropical broadleaved forest	Jin, Tu, Wu, Peng, Xing, Liang, Shao, Chen, Xu, Qin	25.6667	5	30.297	mg C m-2h-1	0.700736	16.1	1430	30°60′ N	119°63′ E	31	119.728	30.7782	Temperate Deciduous Forests	Broadleaf ?	Multiple	Bamboo Forest / location is on the border of temp decidious and tropical moist forest	Tropical Moist Forests	4.33	NA	Mesh exclusion	Static chamber	2020-2021	2020		12	10	Bamboo Forest
Moso bamboo expansion decreased soil heterotrophic respiration but increased arbuscular mycorrhizal mycelial respiration in a subtropical broadleaved forest	Jin, Tu, Wu, Peng, Xing, Liang, Shao, Chen, Xu, Qin	22.9444	5	29.1089	mg C m-2h-1	0.673256	16.1	1430	30°60′ N	119°63′ E	31	119.728	30.7782	Temperate Deciduous Forests	Broadleaf ?	Multiple	Bamboo Forest / location is on the border of temp decidious and tropical moist forest	Tropical Moist Forests	4.33	NA	Mesh exclusion	Static chamber	2020-2021	2020		12	10	Bamboo Forest
Moso bamboo expansion decreased soil heterotrophic respiration but increased arbuscular mycorrhizal mycelial respiration in a subtropical broadleaved forest	Jin, Tu, Wu, Peng, Xing, Liang, Shao, Chen, Xu, Qin	26.8889	5	31.7822	mg C m-2h-1	0.735086	16.1	1430	30°60′ N	119°63′ E	31	119.728	30.7782	Temperate Deciduous Forests	Broadleaf ?	Multiple	Bamboo Forest / location is on the border of temp decidious and tropical moist forest	Tropical Moist Forests	4.33	NA	Mesh exclusion	Static chamber	2020-2021	2020		12	10	Bamboo Forest
Moso bamboo expansion decreased soil heterotrophic respiration but increased arbuscular mycorrhizal mycelial respiration in a subtropical broadleaved forest	Jin, Tu, Wu, Peng, Xing, Liang, Shao, Chen, Xu, Qin	25.6667	5	27.9208	mg C m-2h-1	0.645776	16.1	1430	30°60′ N	119°63′ E	31	119.728	30.7782	Temperate Deciduous Forests	Broadleaf ?	Multiple	Bamboo Forest / location is on the border of temp decidious and tropical moist forest	Tropical Moist Forests	4.33	NA	Mesh exclusion	Static chamber	2020-2021	2020		12	10	Bamboo Forest
Moso bamboo expansion decreased soil heterotrophic respiration but increased arbuscular mycorrhizal mycelial respiration in a subtropical broadleaved forest	Jin, Tu, Wu, Peng, Xing, Liang, Shao, Chen, Xu, Qin	22.3889	5	19.3069	mg C m-2h-1	0.446548	16.1	1430	30°60′ N	119°63′ E	31	119.728	30.7782	Temperate Deciduous Forests	Broadleaf ?	Multiple	Bamboo Forest / location is on the border of temp decidious and tropical moist forest	Tropical Moist Forests	4.33	NA	Mesh exclusion	Static chamber	2020-2021	2020		12	10	Bamboo Forest
Moso bamboo expansion decreased soil heterotrophic respiration but increased arbuscular mycorrhizal mycelial respiration in a subtropical broadleaved forest	Jin, Tu, Wu, Peng, Xing, Liang, Shao, Chen, Xu, Qin	18.2222	5	17.2277	mg C m-2h-1	0.398458	16.1	1430	30°60′ N	119°63′ E	31	119.728	30.7782	Temperate Deciduous Forests	Broadleaf ?	Multiple	Bamboo Forest / location is on the border of temp decidious and tropical moist forest	Tropical Moist Forests	4.33	NA	Mesh exclusion	Static chamber	2020-2021	2020		12	10	Bamboo Forest
Moso bamboo expansion decreased soil heterotrophic respiration but increased arbuscular mycorrhizal mycelial respiration in a subtropical broadleaved forest	Jin, Tu, Wu, Peng, Xing, Liang, Shao, Chen, Xu, Qin	4.66667	5	4.75247	mg C m-2h-1	0.109919	16.1	1430	30°60′ N	119°63′ E	31	119.728	30.7782	Temperate Deciduous Forests	Broadleaf ?	Multiple	Bamboo Forest / location is on the border of temp decidious and tropical moist forest	Tropical Moist Forests	4.33	NA	Mesh exclusion	Static chamber	2020-2021	2020		12	10	Bamboo Forest
Moso bamboo expansion decreased soil heterotrophic respiration but increased arbuscular mycorrhizal mycelial respiration in a subtropical broadleaved forest	Jin, Tu, Wu, Peng, Xing, Liang, Shao, Chen, Xu, Qin	6.66667	5	8.91089	mg C m-2h-1	0.206099	16.1	1430	30°60′ N	119°63′ E	31	119.728	30.7782	Temperate Deciduous Forests	Broadleaf ?	Multiple	Bamboo Forest / location is on the border of temp decidious and tropical moist forest	Tropical Moist Forests	4.33	NA	Mesh exclusion	Static chamber	2020-2021	2020		12	10	Bamboo Forest
Moso bamboo expansion decreased soil heterotrophic respiration but increased arbuscular mycorrhizal mycelial respiration in a subtropical broadleaved forest	Jin, Tu, Wu, Peng, Xing, Liang, Shao, Chen, Xu, Qin	6.33333	5	13.3663	mg C m-2h-1	0.309148	16.1	1430	30°60′ N	119°63′ E	31	119.728	30.7782	Temperate Deciduous Forests	Broadleaf ?	Multiple	Bamboo Forest / location is on the border of temp decidious and tropical moist forest	Tropical Moist Forests	4.33	NA	Mesh exclusion	Static chamber	2020-2021	2020		12	10	Bamboo Forest
Moso bamboo expansion decreased soil heterotrophic respiration but increased arbuscular mycorrhizal mycelial respiration in a subtropical broadleaved forest	Jin, Tu, Wu, Peng, Xing, Liang, Shao, Chen, Xu, Qin	12.2778	5	20.198	mg C m-2h-1	0.467157	16.1	1430	30°60′ N	119°63′ E	31	119.728	30.7782	Temperate Deciduous Forests	Broadleaf ?	Multiple	Bamboo Forest / location is on the border of temp decidious and tropical moist forest	Tropical Moist Forests	4.33	NA	Mesh exclusion	Static chamber	2020-2021	2020		12	10	Bamboo Forest
Moso bamboo expansion decreased soil heterotrophic respiration but increased arbuscular mycorrhizal mycelial respiration in a subtropical broadleaved forest	Jin, Tu, Wu, Peng, Xing, Liang, Shao, Chen, Xu, Qin	22.9444	5	38.6139	mg C m-2h-1	0.893095	16.1	1430	30°60′ N	119°63′ E	31	119.728	30.7782	Temperate Deciduous Forests	Broadleaf ?	Multiple	Bamboo Forest / location is on the border of temp decidious and tropical moist forest	Tropical Moist Forests	4.33	NA	Mesh exclusion	Static chamber	2020-2021	2020		12	10	Bamboo Forest
Moso bamboo expansion decreased soil heterotrophic respiration but increased arbuscular mycorrhizal mycelial respiration in a subtropical broadleaved forest	Jin, Tu, Wu, Peng, Xing, Liang, Shao, Chen, Xu, Qin	18.1885	5	51.6941	mg C m-2h-1	1.19563	16.1	1430	30°60′ N	119°63′ E	31	119.728	30.7782	Temperate Deciduous Forests	Broadleaf ?	Multiple	Broadleaf forest	Mixed	4.26	NA	Mesh exclusion	Static chamber	2020-2021	2020		13	10	Broadleaf forest
Moso bamboo expansion decreased soil heterotrophic respiration but increased arbuscular mycorrhizal mycelial respiration in a subtropical broadleaved forest	Jin, Tu, Wu, Peng, Xing, Liang, Shao, Chen, Xu, Qin	24.122	5	50.2047	mg C m-2h-1	1.16118	16.1	1430	30°60′ N	119°63′ E	31	119.728	30.7782	Temperate Deciduous Forests	Broadleaf ?	Multiple	Broadleaf forest	Mixed	4.26	NA	Mesh exclusion	Static chamber	2020-2021	2020		13	10	Broadleaf forest
Moso bamboo expansion decreased soil heterotrophic respiration but increased arbuscular mycorrhizal mycelial respiration in a subtropical broadleaved forest	Jin, Tu, Wu, Peng, Xing, Liang, Shao, Chen, Xu, Qin	22.7911	5	57.6517	mg C m-2h-1	1.33342	16.1	1430	30°60′ N	119°63′ E	31	119.728	30.7782	Temperate Deciduous Forests	Broadleaf ?	Multiple	Broadleaf forest	Mixed	4.26	NA	Mesh exclusion	Static chamber	2020-2021	2020		13	10	Broadleaf forest
Moso bamboo expansion decreased soil heterotrophic respiration but increased arbuscular mycorrhizal mycelial respiration in a subtropical broadleaved forest	Jin, Tu, Wu, Peng, Xing, Liang, Shao, Chen, Xu, Qin	27.0055	5	44.545	mg C m-2h-1	1.03028	16.1	1430	30°60′ N	119°63′ E	31	119.728	30.7782	Temperate Deciduous Forests	Broadleaf ?	Multiple	Broadleaf forest	Mixed	4.26	NA	Mesh exclusion	Static chamber	2020-2021	2020		13	10	Broadleaf forest
Moso bamboo expansion decreased soil heterotrophic respiration but increased arbuscular mycorrhizal mycelial respiration in a subtropical broadleaved forest	Jin, Tu, Wu, Peng, Xing, Liang, Shao, Chen, Xu, Qin	24.122	5	29.0552	mg C m-2h-1	0.672015	16.1	1430	30°60′ N	119°63′ E	31	119.728	30.7782	Temperate Deciduous Forests	Broadleaf ?	Multiple	Broadleaf forest	Mixed	4.26	NA	Mesh exclusion	Static chamber	2020-2021	2020		13	10	Broadleaf forest
Moso bamboo expansion decreased soil heterotrophic respiration but increased arbuscular mycorrhizal mycelial respiration in a subtropical broadleaved forest	Jin, Tu, Wu, Peng, Xing, Liang, Shao, Chen, Xu, Qin	21.7375	5	28.7573	mg C m-2h-1	0.665125	16.1	1430	30°60′ N	119°63′ E	31	119.728	30.7782	Temperate Deciduous Forests	Broadleaf ?	Multiple	Broadleaf forest	Mixed	4.26	NA	Mesh exclusion	Static chamber	2020-2021	2020		13	10	Broadleaf forest
Moso bamboo expansion decreased soil heterotrophic respiration but increased arbuscular mycorrhizal mycelial respiration in a subtropical broadleaved forest	Jin, Tu, Wu, Peng, Xing, Liang, Shao, Chen, Xu, Qin	19.1312	5	26.6722	mg C m-2h-1	0.616897	16.1	1430	30°60′ N	119°63′ E	31	119.728	30.7782	Temperate Deciduous Forests	Broadleaf ?	Multiple	Broadleaf forest	Mixed	4.26	NA	Mesh exclusion	Static chamber	2020-2021	2020		13	10	Broadleaf forest
Moso bamboo expansion decreased soil heterotrophic respiration but increased arbuscular mycorrhizal mycelial respiration in a subtropical broadleaved forest	Jin, Tu, Wu, Peng, Xing, Liang, Shao, Chen, Xu, Qin	4.99076	5	11.1824	mg C m-2h-1	0.258637	16.1	1430	30°60′ N	119°63′ E	31	119.728	30.7782	Temperate Deciduous Forests	Broadleaf ?	Multiple	Broadleaf forest	Mixed	4.26	NA	Mesh exclusion	Static chamber	2020-2021	2020		13	10	Broadleaf forest
Moso bamboo expansion decreased soil heterotrophic respiration but increased arbuscular mycorrhizal mycelial respiration in a subtropical broadleaved forest	Jin, Tu, Wu, Peng, Xing, Liang, Shao, Chen, Xu, Qin	6.76525	5	12.9697	mg C m-2h-1	0.299974	16.1	1430	30°60′ N	119°63′ E	31	119.728	30.7782	Temperate Deciduous Forests	Broadleaf ?	Multiple	Broadleaf forest	Mixed	4.26	NA	Mesh exclusion	Static chamber	2020-2021	2020		13	10	Broadleaf forest
Moso bamboo expansion decreased soil heterotrophic respiration but increased arbuscular mycorrhizal mycelial respiration in a subtropical broadleaved forest	Jin, Tu, Wu, Peng, Xing, Liang, Shao, Chen, Xu, Qin	5.71164	5	12.6718	mg C m-2h-1	0.293085	16.1	1430	30°60′ N	119°63′ E	31	119.728	30.7782	Temperate Deciduous Forests	Broadleaf ?	Multiple	Broadleaf forest	Mixed	4.26	NA	Mesh exclusion	Static chamber	2020-2021	2020		13	10	Broadleaf forest
Moso bamboo expansion decreased soil heterotrophic respiration but increased arbuscular mycorrhizal mycelial respiration in a subtropical broadleaved forest	Jin, Tu, Wu, Peng, Xing, Liang, Shao, Chen, Xu, Qin	11.7006	5	26.3743	mg C m-2h-1	0.610008	16.1	1430	30°60′ N	119°63′ E	31	119.728	30.7782	Temperate Deciduous Forests	Broadleaf ?	Multiple	Broadleaf forest	Mixed	4.26	NA	Mesh exclusion	Static chamber	2020-2021	2020		13	10	Broadleaf forest
Moso bamboo expansion decreased soil heterotrophic respiration but increased arbuscular mycorrhizal mycelial respiration in a subtropical broadleaved forest	Jin, Tu, Wu, Peng, Xing, Liang, Shao, Chen, Xu, Qin	22.4584	5	44.8429	mg C m-2h-1	1.03716	16.1	1430	30°60′ N	119°63′ E	31	119.728	30.7782	Temperate Deciduous Forests	Broadleaf ?	Multiple	Broadleaf forest	Mixed	4.26	NA	Mesh exclusion	Static chamber	2020-2021	2020		13	10	Broadleaf forest
Moso bamboo expansion decreased soil heterotrophic respiration but increased arbuscular mycorrhizal mycelial respiration in a subtropical broadleaved forest	Jin, Tu, Wu, Peng, Xing, Liang, Shao, Chen, Xu, Qin	18.7085	5	50.0329	mg C m-2h-1	1.1572	16.1	1430	30°60′ N	119°63′ E	31	119.728	30.7782	Temperate Deciduous Forests	Broadleaf ?	Multiple	Mixed Forest	Mixed	4.39	NA	Mesh exclusion	Static chamber	2020-2021	2020		14	10	Mixed Forest
Moso bamboo expansion decreased soil heterotrophic respiration but increased arbuscular mycorrhizal mycelial respiration in a subtropical broadleaved forest	Jin, Tu, Wu, Peng, Xing, Liang, Shao, Chen, Xu, Qin	24.6863	5	60.9868	mg C m-2h-1	1.41056	16.1	1430	30°60′ N	119°63′ E	31	119.728	30.7782	Temperate Deciduous Forests	Broadleaf ?	Multiple	Mixed Forest	Mixed	4.39	NA	Mesh exclusion	Static chamber	2020-2021	2020		14	10	Mixed Forest
Moso bamboo expansion decreased soil heterotrophic respiration but increased arbuscular mycorrhizal mycelial respiration in a subtropical broadleaved forest	Jin, Tu, Wu, Peng, Xing, Liang, Shao, Chen, Xu, Qin	23.7454	5	42.0395	mg C m-2h-1	0.972326	16.1	1430	30°60′ N	119°63′ E	31	119.728	30.7782	Temperate Deciduous Forests	Broadleaf ?	Multiple	Mixed Forest	Mixed	4.39	NA	Mesh exclusion	Static chamber	2020-2021	2020		14	10	Mixed Forest
Moso bamboo expansion decreased soil heterotrophic respiration but increased arbuscular mycorrhizal mycelial respiration in a subtropical broadleaved forest	Jin, Tu, Wu, Peng, Xing, Liang, Shao, Chen, Xu, Qin	26.0148	5	52.4013	mg C m-2h-1	1.21198	16.1	1430	30°60′ N	119°63′ E	31	119.728	30.7782	Temperate Deciduous Forests	Broadleaf ?	Multiple	Mixed Forest	Mixed	4.39	NA	Mesh exclusion	Static chamber	2020-2021	2020		14	10	Mixed Forest
Moso bamboo expansion decreased soil heterotrophic respiration but increased arbuscular mycorrhizal mycelial respiration in a subtropical broadleaved forest	Jin, Tu, Wu, Peng, Xing, Liang, Shao, Chen, Xu, Qin	24.631	5	28.7171	mg C m-2h-1	0.664194	16.1	1430	30°60′ N	119°63′ E	31	119.728	30.7782	Temperate Deciduous Forests	Broadleaf ?	Multiple	Mixed Forest	Mixed	4.39	NA	Mesh exclusion	Static chamber	2020-2021	2020		14	10	Mixed Forest
Moso bamboo expansion decreased soil heterotrophic respiration but increased arbuscular mycorrhizal mycelial respiration in a subtropical broadleaved forest	Jin, Tu, Wu, Peng, Xing, Liang, Shao, Chen, Xu, Qin	23.0258	5	28.7171	mg C m-2h-1	0.664194	16.1	1430	30°60′ N	119°63′ E	31	119.728	30.7782	Temperate Deciduous Forests	Broadleaf ?	Multiple	Mixed Forest	Mixed	4.39	NA	Mesh exclusion	Static chamber	2020-2021	2020		14	10	Mixed Forest
Moso bamboo expansion decreased soil heterotrophic respiration but increased arbuscular mycorrhizal mycelial respiration in a subtropical broadleaved forest	Jin, Tu, Wu, Peng, Xing, Liang, Shao, Chen, Xu, Qin	18.9299	5	16.2829	mg C m-2h-1	0.376605	16.1	1430	30°60′ N	119°63′ E	31	119.728	30.7782	Temperate Deciduous Forests	Broadleaf ?	Multiple	Mixed Forest	Mixed	4.39	NA	Mesh exclusion	Static chamber	2020-2021	2020		14	10	Mixed Forest
Moso bamboo expansion decreased soil heterotrophic respiration but increased arbuscular mycorrhizal mycelial respiration in a subtropical broadleaved forest	Jin, Tu, Wu, Peng, Xing, Liang, Shao, Chen, Xu, Qin	5.20295	5	6.80921	mg C m-2h-1	0.157489	16.1	1430	30°60′ N	119°63′ E	31	119.728	30.7782	Temperate Deciduous Forests	Broadleaf ?	Multiple	Mixed Forest	Mixed	4.39	NA	Mesh exclusion	Static chamber	2020-2021	2020		14	10	Mixed Forest
Moso bamboo expansion decreased soil heterotrophic respiration but increased arbuscular mycorrhizal mycelial respiration in a subtropical broadleaved forest	Jin, Tu, Wu, Peng, Xing, Liang, Shao, Chen, Xu, Qin	8.52398	5	10.9539	mg C m-2h-1	0.253352	16.1	1430	30°60′ N	119°63′ E	31	119.728	30.7782	Temperate Deciduous Forests	Broadleaf ?	Multiple	Mixed Forest	Mixed	4.39	NA	Mesh exclusion	Static chamber	2020-2021	2020		14	10	Mixed Forest
Moso bamboo expansion decreased soil heterotrophic respiration but increased arbuscular mycorrhizal mycelial respiration in a subtropical broadleaved forest	Jin, Tu, Wu, Peng, Xing, Liang, Shao, Chen, Xu, Qin	5.86716	5	17.1711	mg C m-2h-1	0.397147	16.1	1430	30°60′ N	119°63′ E	31	119.728	30.7782	Temperate Deciduous Forests	Broadleaf ?	Multiple	Mixed Forest	Mixed	4.39	NA	Mesh exclusion	Static chamber	2020-2021	2020		14	10	Mixed Forest
Moso bamboo expansion decreased soil heterotrophic respiration but increased arbuscular mycorrhizal mycelial respiration in a subtropical broadleaved forest	Jin, Tu, Wu, Peng, Xing, Liang, Shao, Chen, Xu, Qin	11.845	5	29.3092	mg C m-2h-1	0.677889	16.1	1430	30°60′ N	119°63′ E	31	119.728	30.7782	Temperate Deciduous Forests	Broadleaf ?	Multiple	Mixed Forest	Mixed	4.39	NA	Mesh exclusion	Static chamber	2020-2021	2020		14	10	Mixed Forest
Moso bamboo expansion decreased soil heterotrophic respiration but increased arbuscular mycorrhizal mycelial respiration in a subtropical broadleaved forest	Jin, Tu, Wu, Peng, Xing, Liang, Shao, Chen, Xu, Qin	23.2472	5	52.4013	mg C m-2h-1	1.21198	16.1	1430	30°60′ N	119°63′ E	31	119.728	30.7782	Temperate Deciduous Forests	Broadleaf ?	Multiple	Mixed Forest	Mixed	4.39	NA	Mesh exclusion	Static chamber	2020-2021	2020		14	10	Mixed Forest
Spatial–temporal variation in soil respiration in an oak–grass savanna ecosystem in California and its partitioning into autotrophic and heterotrophic components	Tang, Baldocchi	25.0376	5	0.275665	umol CO2 m-2 s-1	0.275665	16.3	559	38.4311 N	120.9660 W	38.431	-120.966	38.4311	Temperate Grasslands	Oak-grass savannah	Scattered blue oak and occasional gray pine	Location is right on border of Mediterranean Scrub and Temperate grasslands.	Temperate Grasslands	NA	NA	Root exclusion collar	Co2/respiration chamber/gas analyzer	2001-2002	2001		15	11
Spatial–temporal variation in soil respiration in an oak–grass savanna ecosystem in California and its partitioning into autotrophic and heterotrophic components	Tang, Baldocchi	26.1654	5	0.285171	umol CO2 m-2 s-1	0.285171	16.3	559	38.4311 N	120.9660 W	38.431	-120.966	38.4311	Temperate Grasslands	Oak-grass savannah	Scattered blue oak and occasional gray pine	Location is right on border of Mediterranean Scrub and Temperate grasslands.	Temperate Grasslands	NA	NA	Root exclusion collar	Co2/respiration chamber/gas analyzer	2001-2002	2001		15	11
Spatial–temporal variation in soil respiration in an oak–grass savanna ecosystem in California and its partitioning into autotrophic and heterotrophic components	Tang, Baldocchi	27.594	5	0.370722	umol CO2 m-2 s-1	0.370722	16.3	559	38.4311 N	120.9660 W	38.431	-120.966	38.4311	Temperate Grasslands	Oak-grass savannah	Scattered blue oak and occasional gray pine	Location is right on border of Mediterranean Scrub and Temperate grasslands.	Temperate Grasslands	NA	NA	Root exclusion collar	Co2/respiration chamber/gas analyzer	2001-2002	2001		15	11
Spatial–temporal variation in soil respiration in an oak–grass savanna ecosystem in California and its partitioning into autotrophic and heterotrophic components	Tang, Baldocchi	25.3383	5	0.294677	umol CO2 m-2 s-1	0.294677	16.3	559	38.4311 N	120.9660 W	38.431	-120.966	38.4311	Temperate Grasslands	Oak-grass savannah	Scattered blue oak and occasional gray pine	Location is right on border of Mediterranean Scrub and Temperate grasslands.	Temperate Grasslands	NA	NA	Root exclusion collar	Co2/respiration chamber/gas analyzer	2001-2002	2001		15	11
Spatial–temporal variation in soil respiration in an oak–grass savanna ecosystem in California and its partitioning into autotrophic and heterotrophic components	Tang, Baldocchi	21.2782	5	1.9962	umol CO2 m-2 s-1	1.9962	16.3	559	38.4311 N	120.9660 W	38.431	-120.966	38.4311	Temperate Grasslands	Oak-grass savannah	Scattered blue oak and occasional gray pine	Location is right on border of Mediterranean Scrub and Temperate grasslands.	Temperate Grasslands	NA	NA	Root exclusion collar	Co2/respiration chamber/gas analyzer	2001-2002	2001		15	11
Spatial–temporal variation in soil respiration in an oak–grass savanna ecosystem in California and its partitioning into autotrophic and heterotrophic components	Tang, Baldocchi	19.6992	5	0.313688	umol CO2 m-2 s-1	0.313688	16.3	559	38.4311 N	120.9660 W	38.431	-120.966	38.4311	Temperate Grasslands	Oak-grass savannah	Scattered blue oak and occasional gray pine	Location is right on border of Mediterranean Scrub and Temperate grasslands.	Temperate Grasslands	NA	NA	Root exclusion collar	Co2/respiration chamber/gas analyzer	2001-2002	2001		15	11
Spatial–temporal variation in soil respiration in an oak–grass savanna ecosystem in California and its partitioning into autotrophic and heterotrophic components	Tang, Baldocchi	15.188	5	0.712928	umol CO2 m-2 s-1	0.712928	16.3	559	38.4311 N	120.9660 W	38.431	-120.966	38.4311	Temperate Grasslands	Oak-grass savannah	Scattered blue oak and occasional gray pine	Location is right on border of Mediterranean Scrub and Temperate grasslands.	Temperate Grasslands	NA	NA	Root exclusion collar	Co2/respiration chamber/gas analyzer	2001-2002	2001		15	11
Spatial–temporal variation in soil respiration in an oak–grass savanna ecosystem in California and its partitioning into autotrophic and heterotrophic components	Tang, Baldocchi	12.3308	5	1.45437	umol CO2 m-2 s-1	1.45437	16.3	559	38.4311 N	120.9660 W	38.431	-120.966	38.4311	Temperate Grasslands	Oak-grass savannah	Scattered blue oak and occasional gray pine	Location is right on border of Mediterranean Scrub and Temperate grasslands.	Temperate Grasslands	NA	NA	Root exclusion collar	Co2/respiration chamber/gas analyzer	2001-2002	2001		15	11
Spatial–temporal variation in soil respiration in an oak–grass savanna ecosystem in California and its partitioning into autotrophic and heterotrophic components	Tang, Baldocchi	9.32331	5	1.20722	umol CO2 m-2 s-1	1.20722	16.3	559	38.4311 N	120.9660 W	38.431	-120.966	38.4311	Temperate Grasslands	Oak-grass savannah	Scattered blue oak and occasional gray pine	Location is right on border of Mediterranean Scrub and Temperate grasslands.	Temperate Grasslands	NA	NA	Root exclusion collar	Co2/respiration chamber/gas analyzer	2001-2002	2001		15	11
Spatial–temporal variation in soil respiration in an oak–grass savanna ecosystem in California and its partitioning into autotrophic and heterotrophic components	Tang, Baldocchi	10.3008	5	1.31179	umol CO2 m-2 s-1	1.31179	16.3	559	38.4311 N	120.9660 W	38.431	-120.966	38.4311	Temperate Grasslands	Oak-grass savannah	Scattered blue oak and occasional gray pine	Location is right on border of Mediterranean Scrub and Temperate grasslands.	Temperate Grasslands	NA	NA	Root exclusion collar	Co2/respiration chamber/gas analyzer	2001-2002	2001		15	11
Spatial–temporal variation in soil respiration in an oak–grass savanna ecosystem in California and its partitioning into autotrophic and heterotrophic components	Tang, Baldocchi	14.2105	5	2.0057	umol CO2 m-2 s-1	2.0057	16.3	559	38.4311 N	120.9660 W	38.431	-120.966	38.4311	Temperate Grasslands	Oak-grass savannah	Scattered blue oak and occasional gray pine	Location is right on border of Mediterranean Scrub and Temperate grasslands.	Temperate Grasslands	NA	NA	Root exclusion collar	Co2/respiration chamber/gas analyzer	2001-2002	2001		15	11
Spatial–temporal variation in soil respiration in an oak–grass savanna ecosystem in California and its partitioning into autotrophic and heterotrophic components	Tang, Baldocchi	17.0677	5	1.60646	umol CO2 m-2 s-1	1.60646	16.3	559	38.4311 N	120.9660 W	38.431	-120.966	38.4311	Temperate Grasslands	Oak-grass savannah	Scattered blue oak and occasional gray pine	Location is right on border of Mediterranean Scrub and Temperate grasslands.	Temperate Grasslands	NA	NA	Root exclusion collar	Co2/respiration chamber/gas analyzer	2001-2002	2001		15	11
Spatial–temporal variation in soil respiration in an oak–grass savanna ecosystem in California and its partitioning into autotrophic and heterotrophic components	Tang, Baldocchi	24.3609	5	0.788973	umol CO2 m-2 s-1	0.788973	16.3	559	38.4311 N	120.9660 W	38.431	-120.966	38.4311	Temperate Grasslands	Oak-grass savannah	Scattered blue oak and occasional gray pine	Location is right on border of Mediterranean Scrub and Temperate grasslands.	Temperate Grasslands	NA	NA	Root exclusion collar	Co2/respiration chamber/gas analyzer	2001-2002	2001		15	11
Estimating heterotrophic and autotrophic soil respiration in a semi-natural forest of Lombardy, Italy	Ferrea, Zenone, Comolli, Seufert	8.31133	5	0.513599	umol CO2 m-2 s-1	0.513599	12	1580	45°48′05″N	8°37′10″E	45.801	8.61944	45.8014	Temperate Evergreen Forests	Temperate Forest/Deciduous Forest	Oak(Quercus robur/Robinia pseudoacacia/Alnus glutinosa/Pinus rigida)		Temperate Deciduous Forests	4.55	NA	Function/Calculation	Co2/respiration chamber/gas analyzer	2008	2008		16	12	pH calculated as average of a range
Estimating heterotrophic and autotrophic soil respiration in a semi-natural forest of Lombardy, Italy	Ferrea, Zenone, Comolli, Seufert	8.31133	5	0.8144	umol CO2 m-2 s-1	0.8144	12	1580	45°48′05″N	8°37′10″E	45.801	8.61944	45.8014	Temperate Evergreen Forests	Temperate Forest/Deciduous Forest	Oak(Quercus robur/Robinia pseudoacacia/Alnus glutinosa/Pinus rigida)		Temperate Deciduous Forests	4.55	NA	Function/Calculation	Co2/respiration chamber/gas analyzer	2008	2008		16	12	pH calculated as average of a range
Estimating heterotrophic and autotrophic soil respiration in a semi-natural forest of Lombardy, Italy	Ferrea, Zenone, Comolli, Seufert	10.0356	5	1.05504	umol CO2 m-2 s-1	1.05504	12	1580	45°48′05″N	8°37′10″E	45.801	8.61944	45.8014	Temperate Evergreen Forests	Temperate Forest/Deciduous Forest	Oak(Quercus robur/Robinia pseudoacacia/Alnus glutinosa/Pinus rigida)		Temperate Deciduous Forests	4.55	NA	Function/Calculation	Co2/respiration chamber/gas analyzer	2008	2008		16	12	pH calculated as average of a range
Estimating heterotrophic and autotrophic soil respiration in a semi-natural forest of Lombardy, Italy	Ferrea, Zenone, Comolli, Seufert	12.0641	5	2.25825	umol CO2 m-2 s-1	2.25825	12	1580	45°48′05″N	8°37′10″E	45.801	8.61944	45.8014	Temperate Evergreen Forests	Temperate Forest/Deciduous Forest	Oak(Quercus robur/Robinia pseudoacacia/Alnus glutinosa/Pinus rigida)		Temperate Deciduous Forests	4.55	NA	Function/Calculation	Co2/respiration chamber/gas analyzer	2008	2008		16	12	pH calculated as average of a range
Estimating heterotrophic and autotrophic soil respiration in a semi-natural forest of Lombardy, Italy	Ferrea, Zenone, Comolli, Seufert	13.2812	5	1.76493	umol CO2 m-2 s-1	1.76493	12	1580	45°48′05″N	8°37′10″E	45.801	8.61944	45.8014	Temperate Evergreen Forests	Temperate Forest/Deciduous Forest	Oak(Quercus robur/Robinia pseudoacacia/Alnus glutinosa/Pinus rigida)		Temperate Deciduous Forests	4.55	NA	Function/Calculation	Co2/respiration chamber/gas analyzer	2008	2008		16	12	pH calculated as average of a range
Estimating heterotrophic and autotrophic soil respiration in a semi-natural forest of Lombardy, Italy	Ferrea, Zenone, Comolli, Seufert	16.324	5	3.75023	umol CO2 m-2 s-1	3.75023	12	1580	45°48′05″N	8°37′10″E	45.801	8.61944	45.8014	Temperate Evergreen Forests	Temperate Forest/Deciduous Forest	Oak(Quercus robur/Robinia pseudoacacia/Alnus glutinosa/Pinus rigida)		Temperate Deciduous Forests	4.55	NA	Function/Calculation	Co2/respiration chamber/gas analyzer	2008	2008		16	12	pH calculated as average of a range
Estimating heterotrophic and autotrophic soil respiration in a semi-natural forest of Lombardy, Italy	Ferrea, Zenone, Comolli, Seufert	19.3668	5	4.95343	umol CO2 m-2 s-1	4.95343	12	1580	45°48′05″N	8°37′10″E	45.801	8.61944	45.8014	Temperate Evergreen Forests	Temperate Forest/Deciduous Forest	Oak(Quercus robur/Robinia pseudoacacia/Alnus glutinosa/Pinus rigida)		Temperate Deciduous Forests	4.55	NA	Function/Calculation	Co2/respiration chamber/gas analyzer	2008	2008		16	12	pH calculated as average of a range
Estimating heterotrophic and autotrophic soil respiration in a semi-natural forest of Lombardy, Italy	Ferrea, Zenone, Comolli, Seufert	20.3811	5	4.95343	umol CO2 m-2 s-1	4.95343	12	1580	45°48′05″N	8°37′10″E	45.801	8.61944	45.8014	Temperate Evergreen Forests	Temperate Forest/Deciduous Forest	Oak(Quercus robur/Robinia pseudoacacia/Alnus glutinosa/Pinus rigida)		Temperate Deciduous Forests	4.55	NA	Function/Calculation	Co2/respiration chamber/gas analyzer	2008	2008		16	12	pH calculated as average of a range
Estimating heterotrophic and autotrophic soil respiration in a semi-natural forest of Lombardy, Italy	Ferrea, Zenone, Comolli, Seufert	7.90563	5	1.17536	umol CO2 m-2 s-1	1.17536	12	1580	45°48′05″N	8°37′10″E	45.801	8.61944	45.8014	Temperate Evergreen Forests	Temperate Forest/Deciduous Forest	Oak(Quercus robur/Robinia pseudoacacia/Alnus glutinosa/Pinus rigida)		Temperate Deciduous Forests	4.55	NA	Function/Calculation	Co2/respiration chamber/gas analyzer	2008	2008		16	12	pH calculated as average of a range
Estimating heterotrophic and autotrophic soil respiration in a semi-natural forest of Lombardy, Italy	Ferrea, Zenone, Comolli, Seufert	2.32718	5	0.321086	umol CO2 m-2 s-1	0.321086	12	1580	45°48′05″N	8°37′10″E	45.801	8.61944	45.8014	Temperate Evergreen Forests	Temperate Forest/Deciduous Forest	Oak(Quercus robur/Robinia pseudoacacia/Alnus glutinosa/Pinus rigida)		Temperate Deciduous Forests	4.55	NA	Function/Calculation	Co2/respiration chamber/gas analyzer	2008	2008		16	12	pH calculated as average of a range
Effects of soil moisture on the temperature sensitivity of heterotrophic respiration vary seasonally in an old-field climate change experiment	Suseela, Conant, Wallenstein, Dukes	6.97279	5	0.73201	umol CO2 m-2 s-1	0.73201	10.3	1063	42°23.1′N,	71°12.9′W	42.385	-71.215	42.385	Temperate Deciduous Forests	Unsure	Mixed		Mixed	NA	NA	Root exclusion collar	Co2/respiration chamber/gas analyzer	2009-2010	2009	warming + precipitation	17	13
Effects of soil moisture on the temperature sensitivity of heterotrophic respiration vary seasonally in an old-field climate change experiment	Suseela, Conant, Wallenstein, Dukes	15.5896	5	1.83623	umol CO2 m-2 s-1	1.83623	10.3	1063	42°23.1′N,	71°12.9′W	42.385	-71.215	42.385	Temperate Deciduous Forests	Unsure	Mixed		Mixed	NA	NA	Root exclusion collar	Co2/respiration chamber/gas analyzer	2009-2010	2009	warming + precipitation	17	13
Effects of soil moisture on the temperature sensitivity of heterotrophic respiration vary seasonally in an old-field climate change experiment	Suseela, Conant, Wallenstein, Dukes	20.068	5	2.76675	umol CO2 m-2 s-1	2.76675	10.3	1063	42°23.1′N,	71°12.9′W	42.385	-71.215	42.385	Temperate Deciduous Forests	Unsure	Mixed		Mixed	NA	NA	Root exclusion collar	Co2/respiration chamber/gas analyzer	2009-2010	2009	warming + precipitation	17	13
Effects of soil moisture on the temperature sensitivity of heterotrophic respiration vary seasonally in an old-field climate change experiment	Suseela, Conant, Wallenstein, Dukes	21.9388	5	5.09926	umol CO2 m-2 s-1	5.09926	10.3	1063	42°23.1′N,	71°12.9′W	42.385	-71.215	42.385	Temperate Deciduous Forests	Unsure	Mixed		Mixed	NA	NA	Root exclusion collar	Co2/respiration chamber/gas analyzer	2009-2010	2009	warming + precipitation	17	13
Effects of soil moisture on the temperature sensitivity of heterotrophic respiration vary seasonally in an old-field climate change experiment	Suseela, Conant, Wallenstein, Dukes	22.9592	5	3.77171	umol CO2 m-2 s-1	3.77171	10.3	1063	42°23.1′N,	71°12.9′W	42.385	-71.215	42.385	Temperate Deciduous Forests	Unsure	Mixed		Mixed	NA	NA	Root exclusion collar	Co2/respiration chamber/gas analyzer	2009-2010	2009	warming + precipitation	17	13
Effects of soil moisture on the temperature sensitivity of heterotrophic respiration vary seasonally in an old-field climate change experiment	Suseela, Conant, Wallenstein, Dukes	23.9796	5	3.79653	umol CO2 m-2 s-1	3.79653	10.3	1063	42°23.1′N,	71°12.9′W	42.385	-71.215	42.385	Temperate Deciduous Forests	Unsure	Mixed		Mixed	NA	NA	Root exclusion collar	Co2/respiration chamber/gas analyzer	2009-2010	2009	warming + precipitation	17	13
Effects of soil moisture on the temperature sensitivity of heterotrophic respiration vary seasonally in an old-field climate change experiment	Suseela, Conant, Wallenstein, Dukes	20.6916	5	2.48139	umol CO2 m-2 s-1	2.48139	10.3	1063	42°23.1′N,	71°12.9′W	42.385	-71.215	42.385	Temperate Deciduous Forests	Unsure	Mixed		Mixed	NA	NA	Root exclusion collar	Co2/respiration chamber/gas analyzer	2009-2010	2009	warming + precipitation	17	13
Effects of soil moisture on the temperature sensitivity of heterotrophic respiration vary seasonally in an old-field climate change experiment	Suseela, Conant, Wallenstein, Dukes	13.0952	5	1.43921	umol CO2 m-2 s-1	1.43921	10.3	1063	42°23.1′N,	71°12.9′W	42.385	-71.215	42.385	Temperate Deciduous Forests	Unsure	Mixed		Mixed	NA	NA	Root exclusion collar	Co2/respiration chamber/gas analyzer	2009-2010	2009	warming + precipitation	17	13
Effects of soil moisture on the temperature sensitivity of heterotrophic respiration vary seasonally in an old-field climate change experiment	Suseela, Conant, Wallenstein, Dukes	11.6213	5	1.02978	umol CO2 m-2 s-1	1.02978	10.3	1063	42°23.1′N,	71°12.9′W	42.385	-71.215	42.385	Temperate Deciduous Forests	Unsure	Mixed		Mixed	NA	NA	Root exclusion collar	Co2/respiration chamber/gas analyzer	2009-2010	2009	warming + precipitation	17	13
Effects of soil moisture on the temperature sensitivity of heterotrophic respiration vary seasonally in an old-field climate change experiment	Suseela, Conant, Wallenstein, Dukes	2.6644	5	0.421836	umol CO2 m-2 s-1	0.421836	10.3	1063	42°23.1′N,	71°12.9′W	42.385	-71.215	42.385	Temperate Deciduous Forests	Unsure	Mixed		Mixed	NA	NA	Root exclusion collar	Co2/respiration chamber/gas analyzer	2009-2010	2009	warming + precipitation	17	13
Effects of soil moisture on the temperature sensitivity of heterotrophic respiration vary seasonally in an old-field climate change experiment	Suseela, Conant, Wallenstein, Dukes	0.396825	5	0.645161	umol CO2 m-2 s-1	0.645161	10.3	1063	42°23.1′N,	71°12.9′W	42.385	-71.215	42.385	Temperate Deciduous Forests	Unsure	Mixed		Mixed	NA	NA	Root exclusion collar	Co2/respiration chamber/gas analyzer	2009-2010	2009	warming + precipitation	17	13
Effects of soil moisture on the temperature sensitivity of heterotrophic respiration vary seasonally in an old-field climate change experiment	Suseela, Conant, Wallenstein, Dukes	0.510204	5	0.235732	umol CO2 m-2 s-1	0.235732	10.3	1063	42°23.1′N,	71°12.9′W	42.385	-71.215	42.385	Temperate Deciduous Forests	Unsure	Mixed		Mixed	NA	NA	Root exclusion collar	Co2/respiration chamber/gas analyzer	2009-2010	2009	warming + precipitation	17	13
Contrasting Rhizospheric and Heterotrophic Components of Soil Respiration during Growing and Non-Growing Seasons in a Temperate Deciduous Forest	Jiao, Wang	-0.267062	5	0.370572	umol CO2 m-2 s-1	0.370572	3.1	629	45°24′ N	127°40′ E	45.4	27.6667	45.4	Temperate Deciduous Forests	Temperate Deciduous Forest	Ulmus japonica Sarg., Fraxinus mandshurica Rupr., Betula platyphylla Suk., Populusdavidiana Dode, Juglans mandshurica Maxim		Temperate Deciduous Forests	NA	NA	Trenching	Co2/respiration chamber/gas analyzer	2010	2010		18	14
Contrasting Rhizospheric and Heterotrophic Components of Soil Respiration during Growing and Non-Growing Seasons in a Temperate Deciduous Forest	Jiao, Wang	-1.51335	5	0.174387	umol CO2 m-2 s-1	0.174387	3.1	629	45°24′ N	127°40′ E	45.4	27.6667	45.4	Temperate Deciduous Forests	Temperate Deciduous Forest	Ulmus japonica Sarg., Fraxinus mandshurica Rupr., Betula platyphylla Suk., Populusdavidiana Dode, Juglans mandshurica Maxim		Temperate Deciduous Forests	NA	NA	Trenching	Co2/respiration chamber/gas analyzer	2010	2010		18	14
Contrasting Rhizospheric and Heterotrophic Components of Soil Respiration during Growing and Non-Growing Seasons in a Temperate Deciduous Forest	Jiao, Wang	-1.15727	5	0.196185	umol CO2 m-2 s-1	0.196185	3.1	629	45°24′ N	127°40′ E	45.4	27.6667	45.4	Temperate Deciduous Forests	Temperate Deciduous Forest	Ulmus japonica Sarg., Fraxinus mandshurica Rupr., Betula platyphylla Suk., Populusdavidiana Dode, Juglans mandshurica Maxim		Temperate Deciduous Forests	NA	NA	Trenching	Co2/respiration chamber/gas analyzer	2010	2010		18	14
Contrasting Rhizospheric and Heterotrophic Components of Soil Respiration during Growing and Non-Growing Seasons in a Temperate Deciduous Forest	Jiao, Wang	-0.801187	5	0.283379	umol CO2 m-2 s-1	0.283379	3.1	629	45°24′ N	127°40′ E	45.4	27.6667	45.4	Temperate Deciduous Forests	Temperate Deciduous Forest	Ulmus japonica Sarg., Fraxinus mandshurica Rupr., Betula platyphylla Suk., Populusdavidiana Dode, Juglans mandshurica Maxim		Temperate Deciduous Forests	NA	NA	Trenching	Co2/respiration chamber/gas analyzer	2010	2010		18	14
Contrasting Rhizospheric and Heterotrophic Components of Soil Respiration during Growing and Non-Growing Seasons in a Temperate Deciduous Forest	Jiao, Wang	0.0890208	5	0.435967	umol CO2 m-2 s-1	0.435967	3.1	629	45°24′ N	127°40′ E	45.4	27.6667	45.4	Temperate Deciduous Forests	Temperate Deciduous Forest	Ulmus japonica Sarg., Fraxinus mandshurica Rupr., Betula platyphylla Suk., Populusdavidiana Dode, Juglans mandshurica Maxim		Temperate Deciduous Forests	NA	NA	Trenching	Co2/respiration chamber/gas analyzer	2010	2010		18	14
Contrasting Rhizospheric and Heterotrophic Components of Soil Respiration during Growing and Non-Growing Seasons in a Temperate Deciduous Forest	Jiao, Wang	-0.0890208	5	0.523161	umol CO2 m-2 s-1	0.523161	3.1	629	45°24′ N	127°40′ E	45.4	27.6667	45.4	Temperate Deciduous Forests	Temperate Deciduous Forest	Ulmus japonica Sarg., Fraxinus mandshurica Rupr., Betula platyphylla Suk., Populusdavidiana Dode, Juglans mandshurica Maxim		Temperate Deciduous Forests	NA	NA	Trenching	Co2/respiration chamber/gas analyzer	2010	2010		18	14
Contrasting Rhizospheric and Heterotrophic Components of Soil Respiration during Growing and Non-Growing Seasons in a Temperate Deciduous Forest	Jiao, Wang	1.33531	5	0.632153	umol CO2 m-2 s-1	0.632153	3.1	629	45°24′ N	127°40′ E	45.4	27.6667	45.4	Temperate Deciduous Forests	Temperate Deciduous Forest	Ulmus japonica Sarg., Fraxinus mandshurica Rupr., Betula platyphylla Suk., Populusdavidiana Dode, Juglans mandshurica Maxim		Temperate Deciduous Forests	NA	NA	Trenching	Co2/respiration chamber/gas analyzer	2010	2010		18	14
Contrasting Rhizospheric and Heterotrophic Components of Soil Respiration during Growing and Non-Growing Seasons in a Temperate Deciduous Forest	Jiao, Wang	11.3056	5	2.17984	umol CO2 m-2 s-1	2.17984	3.1	629	45°24′ N	127°40′ E	45.4	27.6667	45.4	Temperate Deciduous Forests	Temperate Deciduous Forest	Ulmus japonica Sarg., Fraxinus mandshurica Rupr., Betula platyphylla Suk., Populusdavidiana Dode, Juglans mandshurica Maxim		Temperate Deciduous Forests	NA	NA	Trenching	Co2/respiration chamber/gas analyzer	2010	2010		18	14
Contrasting Rhizospheric and Heterotrophic Components of Soil Respiration during Growing and Non-Growing Seasons in a Temperate Deciduous Forest	Jiao, Wang	14.5104	5	2.703	umol CO2 m-2 s-1	2.703	3.1	629	45°24′ N	127°40′ E	45.4	27.6667	45.4	Temperate Deciduous Forests	Temperate Deciduous Forest	Ulmus japonica Sarg., Fraxinus mandshurica Rupr., Betula platyphylla Suk., Populusdavidiana Dode, Juglans mandshurica Maxim		Temperate Deciduous Forests	NA	NA	Trenching	Co2/respiration chamber/gas analyzer	2010	2010		18	14
Contrasting Rhizospheric and Heterotrophic Components of Soil Respiration during Growing and Non-Growing Seasons in a Temperate Deciduous Forest	Jiao, Wang	16.1128	5	3.35695	umol CO2 m-2 s-1	3.35695	3.1	629	45°24′ N	127°40′ E	45.4	27.6667	45.4	Temperate Deciduous Forests	Temperate Deciduous Forest	Ulmus japonica Sarg., Fraxinus mandshurica Rupr., Betula platyphylla Suk., Populusdavidiana Dode, Juglans mandshurica Maxim		Temperate Deciduous Forests	NA	NA	Trenching	Co2/respiration chamber/gas analyzer	2010	2010		18	14
Contrasting Rhizospheric and Heterotrophic Components of Soil Respiration during Growing and Non-Growing Seasons in a Temperate Deciduous Forest	Jiao, Wang	17.181	5	3.79292	umol CO2 m-2 s-1	3.79292	3.1	629	45°24′ N	127°40′ E	45.4	27.6667	45.4	Temperate Deciduous Forests	Temperate Deciduous Forest	Ulmus japonica Sarg., Fraxinus mandshurica Rupr., Betula platyphylla Suk., Populusdavidiana Dode, Juglans mandshurica Maxim		Temperate Deciduous Forests	NA	NA	Trenching	Co2/respiration chamber/gas analyzer	2010	2010		18	14
Contrasting Rhizospheric and Heterotrophic Components of Soil Respiration during Growing and Non-Growing Seasons in a Temperate Deciduous Forest	Jiao, Wang	17.7151	5	3.20436	umol CO2 m-2 s-1	3.20436	3.1	629	45°24′ N	127°40′ E	45.4	27.6667	45.4	Temperate Deciduous Forests	Temperate Deciduous Forest	Ulmus japonica Sarg., Fraxinus mandshurica Rupr., Betula platyphylla Suk., Populusdavidiana Dode, Juglans mandshurica Maxim		Temperate Deciduous Forests	NA	NA	Trenching	Co2/respiration chamber/gas analyzer	2010	2010		18	14
Contrasting Rhizospheric and Heterotrophic Components of Soil Respiration during Growing and Non-Growing Seasons in a Temperate Deciduous Forest	Jiao, Wang	15.7567	5	3.57493	umol CO2 m-2 s-1	3.57493	3.1	629	45°24′ N	127°40′ E	45.4	27.6667	45.4	Temperate Deciduous Forests	Temperate Deciduous Forest	Ulmus japonica Sarg., Fraxinus mandshurica Rupr., Betula platyphylla Suk., Populusdavidiana Dode, Juglans mandshurica Maxim		Temperate Deciduous Forests	NA	NA	Trenching	Co2/respiration chamber/gas analyzer	2010	2010		18	14
Contrasting Rhizospheric and Heterotrophic Components of Soil Respiration during Growing and Non-Growing Seasons in a Temperate Deciduous Forest	Jiao, Wang	9.34718	5	1.89646	umol CO2 m-2 s-1	1.89646	3.1	629	45°24′ N	127°40′ E	45.4	27.6667	45.4	Temperate Deciduous Forests	Temperate Deciduous Forest	Ulmus japonica Sarg., Fraxinus mandshurica Rupr., Betula platyphylla Suk., Populusdavidiana Dode, Juglans mandshurica Maxim		Temperate Deciduous Forests	NA	NA	Trenching	Co2/respiration chamber/gas analyzer	2010	2010		18	14
Contrasting Rhizospheric and Heterotrophic Components of Soil Respiration during Growing and Non-Growing Seasons in a Temperate Deciduous Forest	Jiao, Wang	9.16914	5	1.94005	umol CO2 m-2 s-1	1.94005	3.1	629	45°24′ N	127°40′ E	45.4	27.6667	45.4	Temperate Deciduous Forests	Temperate Deciduous Forest	Ulmus japonica Sarg., Fraxinus mandshurica Rupr., Betula platyphylla Suk., Populusdavidiana Dode, Juglans mandshurica Maxim		Temperate Deciduous Forests	NA	NA	Trenching	Co2/respiration chamber/gas analyzer	2010	2010		18	14
Contrasting Rhizospheric and Heterotrophic Components of Soil Respiration during Growing and Non-Growing Seasons in a Temperate Deciduous Forest	Jiao, Wang	0.0890208	5	0.544959	umol CO2 m-2 s-1	0.544959	3.1	629	45°24′ N	127°40′ E	45.4	27.6667	45.4	Temperate Deciduous Forests	Temperate Deciduous Forest	Ulmus japonica Sarg., Fraxinus mandshurica Rupr., Betula platyphylla Suk., Populusdavidiana Dode, Juglans mandshurica Maxim		Temperate Deciduous Forests	NA	NA	Trenching	Co2/respiration chamber/gas analyzer	2010	2010		18	14
Contrasting Rhizospheric and Heterotrophic Components of Soil Respiration during Growing and Non-Growing Seasons in a Temperate Deciduous Forest	Jiao, Wang	0.0890208	5	0.326975	umol CO2 m-2 s-1	0.326975	3.1	629	45°24′ N	127°40′ E	45.4	27.6667	45.4	Temperate Deciduous Forests	Temperate Deciduous Forest	Ulmus japonica Sarg., Fraxinus mandshurica Rupr., Betula platyphylla Suk., Populusdavidiana Dode, Juglans mandshurica Maxim		Temperate Deciduous Forests	NA	NA	Trenching	Co2/respiration chamber/gas analyzer	2010	2010		18	14
Contrasting Rhizospheric and Heterotrophic Components of Soil Respiration during Growing and Non-Growing Seasons in a Temperate Deciduous Forest	Jiao, Wang	-0.979228	5	0.0871935	umol CO2 m-2 s-1	0.0871935	3.1	629	45°24′ N	127°40′ E	45.4	27.6667	45.4	Temperate Deciduous Forests	Temperate Deciduous Forest	Ulmus japonica Sarg., Fraxinus mandshurica Rupr., Betula platyphylla Suk., Populusdavidiana Dode, Juglans mandshurica Maxim		Temperate Deciduous Forests	NA	NA	Trenching	Co2/respiration chamber/gas analyzer	2010	2010		18	14
Biotic and abiotic factors controlling soil respiration rates in Picea abies stands	Buchmann	2.41558	10	1.28972	umol CO2 m-2 s-1	1.28972	NA	1100	50°08′ N	1°52′ E	50.133	1.86667	50.1333	Temperate Deciduous Forests	Temperate Deciduous Forests	Picea abies		Temperate Evergreen Forests	4.21	NA	Root exclusion collar	Co2/respiration chamber/gas analyzer	1998	1998		19	15	MAT/MAP not recorded..
Biotic and abiotic factors controlling soil respiration rates in Picea abies stands	Buchmann	9.46753	10	2.95794	umol CO2 m-2 s-1	2.95794	NA	1100	50°08′ N	1°52′ E	50.133	1.86667	50.1333	Temperate Deciduous Forests	Temperate Deciduous Forests	Picea abies		Temperate Evergreen Forests	4.21	NA	Root exclusion collar	Co2/respiration chamber/gas analyzer	1998	1998		19	15	MAT/MAP not recorded..
Biotic and abiotic factors controlling soil respiration rates in Picea abies stands	Buchmann	10.6753	10	2.64953	umol CO2 m-2 s-1	2.64953	NA	1100	50°08′ N	1°52′ E	50.133	1.86667	50.1333	Temperate Deciduous Forests	Temperate Deciduous Forests	Picea abies		Temperate Evergreen Forests	4.21	NA	Root exclusion collar	Co2/respiration chamber/gas analyzer	1998	1998		19	15	MAT/MAP not recorded..
Biotic and abiotic factors controlling soil respiration rates in Picea abies stands	Buchmann	16.2468	10	3.98131	umol CO2 m-2 s-1	3.98131	NA	1100	50°08′ N	1°52′ E	50.133	1.86667	50.1333	Temperate Deciduous Forests	Temperate Deciduous Forests	Picea abies		Temperate Evergreen Forests	4.21	NA	Root exclusion collar	Co2/respiration chamber/gas analyzer	1998	1998		19	15	MAT/MAP not recorded..
Biotic and abiotic factors controlling soil respiration rates in Picea abies stands	Buchmann	16.0519	10	4.09346	umol CO2 m-2 s-1	4.09346	NA	1100	50°08′ N	1°52′ E	50.133	1.86667	50.1333	Temperate Deciduous Forests	Temperate Deciduous Forests	Picea abies		Temperate Evergreen Forests	4.21	NA	Root exclusion collar	Co2/respiration chamber/gas analyzer	1998	1998		19	15	MAT/MAP not recorded..
Biotic and abiotic factors controlling soil respiration rates in Picea abies stands	Buchmann	8.72727	10	2.59346	umol CO2 m-2 s-1	2.59346	NA	1100	50°08′ N	1°52′ E	50.133	1.86667	50.1333	Temperate Deciduous Forests	Temperate Deciduous Forests	Picea abies		Temperate Evergreen Forests	4.21	NA	Root exclusion collar	Co2/respiration chamber/gas analyzer	1998	1998		19	15	MAT/MAP not recorded..
Biotic and abiotic factors controlling soil respiration rates in Picea abies stands	Buchmann	5.57143	10	1.62617	umol CO2 m-2 s-1	1.62617	NA	1100	50°08′ N	1°52′ E	50.133	1.86667	50.1333	Temperate Deciduous Forests	Temperate Deciduous Forests	Picea abies		Temperate Evergreen Forests	4.21	NA	Root exclusion collar	Co2/respiration chamber/gas analyzer	1998	1998		19	15	MAT/MAP not recorded..
Effect of thinning on partitioned soil respiration in a young Pinus tabulaeformis plantation during growing season	Cheng, Kang, Han, Liu, Zhang	11.2593	10	0.834829	umol CO2 m-2 s-1	0.834829	8.6	656.7	36°31′–36°43′ N	112°01′–112°15′ E	36.617	112.017	36.5167	Temperate Deciduous Forests	Coniferous??	Pinus tabulaeformis		Temperate Evergreen Forests	6.71	NA	Trenching	Co2/respiration chamber/gas analyzer	2011	2011	Thinning	20	16
Effect of thinning on partitioned soil respiration in a young Pinus tabulaeformis plantation during growing season	Cheng, Kang, Han, Liu, Zhang	17.1111	10	1.26571	umol CO2 m-2 s-1	1.26571	8.6	656.7	36°31′–36°43′ N	112°01′–112°15′ E	36.617	112.017	36.5167	Temperate Deciduous Forests	Coniferous??	Pinus tabulaeformis		Temperate Evergreen Forests	6.71	NA	Trenching	Co2/respiration chamber/gas analyzer	2011	2011	Thinning	20	16
Effect of thinning on partitioned soil respiration in a young Pinus tabulaeformis plantation during growing season	Cheng, Kang, Han, Liu, Zhang	17.7037	10	1.92998	umol CO2 m-2 s-1	1.92998	8.6	656.7	36°31′–36°43′ N	112°01′–112°15′ E	36.617	112.017	36.5167	Temperate Deciduous Forests	Coniferous??	Pinus tabulaeformis		Temperate Evergreen Forests	6.71	NA	Trenching	Co2/respiration chamber/gas analyzer	2011	2011	Thinning	20	16
Effect of thinning on partitioned soil respiration in a young Pinus tabulaeformis plantation during growing season	Cheng, Kang, Han, Liu, Zhang	17.6667	10	2.81867	umol CO2 m-2 s-1	2.81867	8.6	656.7	36°31′–36°43′ N	112°01′–112°15′ E	36.617	112.017	36.5167	Temperate Deciduous Forests	Coniferous??	Pinus tabulaeformis		Temperate Evergreen Forests	6.71	NA	Trenching	Co2/respiration chamber/gas analyzer	2011	2011	Thinning	20	16
Effect of thinning on partitioned soil respiration in a young Pinus tabulaeformis plantation during growing season	Cheng, Kang, Han, Liu, Zhang	9.7037	10	1.50808	umol CO2 m-2 s-1	1.50808	8.6	656.7	36°31′–36°43′ N	112°01′–112°15′ E	36.617	112.017	36.5167	Temperate Deciduous Forests	Coniferous??	Pinus tabulaeformis		Temperate Evergreen Forests	6.71	NA	Trenching	Co2/respiration chamber/gas analyzer	2011	2011	Thinning	20	16
Effect of thinning on partitioned soil respiration in a young Pinus tabulaeformis plantation during growing season	Cheng, Kang, Han, Liu, Zhang	8.40741	10	0.924596	umol CO2 m-2 s-1	0.924596	8.6	656.7	36°31′–36°43′ N	112°01′–112°15′ E	36.617	112.017	36.5167	Temperate Deciduous Forests	Coniferous??	Pinus tabulaeformis		Temperate Evergreen Forests	6.71	NA	Trenching	Co2/respiration chamber/gas analyzer	2011	2011	Thinning	20	16
Biophysical controls on rhizospheric and heterotrophic components of soil respiration in a boreal black spruce stand	David Gaumont-Guay, T. Andrew Black, Alan G. Barr, Rachhpal S. Jassal, Zoran Nesic	-2.85246	2	0.216216	umol CO2 m-2 s-1	0.216216	0.4	457	54°0′N	105°6′W	54	-105.1	54	Boreal Forests/Taiga	Boreal forest	boreal black spruce stand		Boreal Forests/Taiga	NA	NA	Trenching	Co2/respiration chamber/gas analyzer	2001	2001		21	17	Anual temp and precipitation measured 80Km away
Biophysical controls on rhizospheric and heterotrophic components of soil respiration in a boreal black spruce stand	David Gaumont-Guay, T. Andrew Black, Alan G. Barr, Rachhpal S. Jassal, Zoran Nesic	-4.67213	2	0.121622	umol CO2 m-2 s-1	0.121622	0.4	457	54°0′N	105°6′W	54	-105.1	54	Boreal Forests/Taiga	Boreal forest	boreal black spruce stand		Boreal Forests/Taiga	NA	NA	Trenching	Co2/respiration chamber/gas analyzer	2001	2001		21	17	Anual temp and precipitation measured 80Km away
Biophysical controls on rhizospheric and heterotrophic components of soil respiration in a boreal black spruce stand	David Gaumont-Guay, T. Andrew Black, Alan G. Barr, Rachhpal S. Jassal, Zoran Nesic	-5.5082	2	0.108108	umol CO2 m-2 s-1	0.108108	0.4	457	54°0′N	105°6′W	54	-105.1	54	Boreal Forests/Taiga	Boreal forest	boreal black spruce stand		Boreal Forests/Taiga	NA	NA	Trenching	Co2/respiration chamber/gas analyzer	2001	2001		21	17	Anual temp and precipitation measured 80Km away
Biophysical controls on rhizospheric and heterotrophic components of soil respiration in a boreal black spruce stand	David Gaumont-Guay, T. Andrew Black, Alan G. Barr, Rachhpal S. Jassal, Zoran Nesic	-7.08197	2	0.121622	umol CO2 m-2 s-1	0.121622	0.4	457	54°0′N	105°6′W	54	-105.1	54	Boreal Forests/Taiga	Boreal forest	boreal black spruce stand		Boreal Forests/Taiga	NA	NA	Trenching	Co2/respiration chamber/gas analyzer	2001	2001		21	17	Anual temp and precipitation measured 80Km away
Biophysical controls on rhizospheric and heterotrophic components of soil respiration in a boreal black spruce stand	David Gaumont-Guay, T. Andrew Black, Alan G. Barr, Rachhpal S. Jassal, Zoran Nesic	-4.08197	2	0.22973	umol CO2 m-2 s-1	0.22973	0.4	457	54°0′N	105°6′W	54	-105.1	54	Boreal Forests/Taiga	Boreal forest	boreal black spruce stand		Boreal Forests/Taiga	NA	NA	Trenching	Co2/respiration chamber/gas analyzer	2001	2001		21	17	Anual temp and precipitation measured 80Km away
Biophysical controls on rhizospheric and heterotrophic components of soil respiration in a boreal black spruce stand	David Gaumont-Guay, T. Andrew Black, Alan G. Barr, Rachhpal S. Jassal, Zoran Nesic	-3.19672	2	0.175676	umol CO2 m-2 s-1	0.175676	0.4	457	54°0′N	105°6′W	54	-105.1	54	Boreal Forests/Taiga	Boreal forest	boreal black spruce stand		Boreal Forests/Taiga	NA	NA	Trenching	Co2/respiration chamber/gas analyzer	2001	2001		21	17	Anual temp and precipitation measured 80Km away
Biophysical controls on rhizospheric and heterotrophic components of soil respiration in a boreal black spruce stand	David Gaumont-Guay, T. Andrew Black, Alan G. Barr, Rachhpal S. Jassal, Zoran Nesic	-4.32787	2	0.202703	umol CO2 m-2 s-1	0.202703	0.4	457	54°0′N	105°6′W	54	-105.1	54	Boreal Forests/Taiga	Boreal forest	boreal black spruce stand		Boreal Forests/Taiga	NA	NA	Trenching	Co2/respiration chamber/gas analyzer	2001	2001		21	17	Anual temp and precipitation measured 80Km away
Biophysical controls on rhizospheric and heterotrophic components of soil respiration in a boreal black spruce stand	David Gaumont-Guay, T. Andrew Black, Alan G. Barr, Rachhpal S. Jassal, Zoran Nesic	-2.11475	2	0.27027	umol CO2 m-2 s-1	0.27027	0.4	457	54°0′N	105°6′W	54	-105.1	54	Boreal Forests/Taiga	Boreal forest	boreal black spruce stand		Boreal Forests/Taiga	NA	NA	Trenching	Co2/respiration chamber/gas analyzer	2001	2001		21	17	Anual temp and precipitation measured 80Km away
Biophysical controls on rhizospheric and heterotrophic components of soil respiration in a boreal black spruce stand	David Gaumont-Guay, T. Andrew Black, Alan G. Barr, Rachhpal S. Jassal, Zoran Nesic	-1.37705	2	0.337838	umol CO2 m-2 s-1	0.337838	0.4	457	54°0′N	105°6′W	54	-105.1	54	Boreal Forests/Taiga	Boreal forest	boreal black spruce stand		Boreal Forests/Taiga	NA	NA	Trenching	Co2/respiration chamber/gas analyzer	2001	2001		21	17	Anual temp and precipitation measured 80Km away
Biophysical controls on rhizospheric and heterotrophic components of soil respiration in a boreal black spruce stand	David Gaumont-Guay, T. Andrew Black, Alan G. Barr, Rachhpal S. Jassal, Zoran Nesic	-3.7377	2	0.0810811	umol CO2 m-2 s-1	0.0810811	0.4	457	54°0′N	105°6′W	54	-105.1	54	Boreal Forests/Taiga	Boreal forest	boreal black spruce stand		Boreal Forests/Taiga	NA	NA	Trenching	Co2/respiration chamber/gas analyzer	2001	2001		21	17	Anual temp and precipitation measured 80Km away
Biophysical controls on rhizospheric and heterotrophic components of soil respiration in a boreal black spruce stand	David Gaumont-Guay, T. Andrew Black, Alan G. Barr, Rachhpal S. Jassal, Zoran Nesic	-2.16393	2	0.108108	umol CO2 m-2 s-1	0.108108	0.4	457	54°0′N	105°6′W	54	-105.1	54	Boreal Forests/Taiga	Boreal forest	boreal black spruce stand		Boreal Forests/Taiga	NA	NA	Trenching	Co2/respiration chamber/gas analyzer	2001	2001		21	17	Anual temp and precipitation measured 80Km away
Biophysical controls on rhizospheric and heterotrophic components of soil respiration in a boreal black spruce stand	David Gaumont-Guay, T. Andrew Black, Alan G. Barr, Rachhpal S. Jassal, Zoran Nesic	-1.77049	2	0.22973	umol CO2 m-2 s-1	0.22973	0.4	457	54°0′N	105°6′W	54	-105.1	54	Boreal Forests/Taiga	Boreal forest	boreal black spruce stand		Boreal Forests/Taiga	NA	NA	Trenching	Co2/respiration chamber/gas analyzer	2001	2001		21	17	Anual temp and precipitation measured 80Km away
Biophysical controls on rhizospheric and heterotrophic components of soil respiration in a boreal black spruce stand	David Gaumont-Guay, T. Andrew Black, Alan G. Barr, Rachhpal S. Jassal, Zoran Nesic	0	2	0.905405	umol CO2 m-2 s-1	0.905405	0.4	457	54°0′N	105°6′W	54	-105.1	54	Boreal Forests/Taiga	Boreal forest	boreal black spruce stand		Boreal Forests/Taiga	NA	NA	Trenching	Co2/respiration chamber/gas analyzer	2001	2001		21	17	Anual temp and precipitation measured 80Km away
Biophysical controls on rhizospheric and heterotrophic components of soil respiration in a boreal black spruce stand	David Gaumont-Guay, T. Andrew Black, Alan G. Barr, Rachhpal S. Jassal, Zoran Nesic	0	2	0.77027	umol CO2 m-2 s-1	0.77027	0.4	457	54°0′N	105°6′W	54	-105.1	54	Boreal Forests/Taiga	Boreal forest	boreal black spruce stand		Boreal Forests/Taiga	NA	NA	Trenching	Co2/respiration chamber/gas analyzer	2001	2001		21	17	Anual temp and precipitation measured 80Km away
Biophysical controls on rhizospheric and heterotrophic components of soil respiration in a boreal black spruce stand	David Gaumont-Guay, T. Andrew Black, Alan G. Barr, Rachhpal S. Jassal, Zoran Nesic	-0.393443	2	0.581081	umol CO2 m-2 s-1	0.581081	0.4	457	54°0′N	105°6′W	54	-105.1	54	Boreal Forests/Taiga	Boreal forest	boreal black spruce stand		Boreal Forests/Taiga	NA	NA	Trenching	Co2/respiration chamber/gas analyzer	2001	2001		21	17	Anual temp and precipitation measured 80Km away
Biophysical controls on rhizospheric and heterotrophic components of soil respiration in a boreal black spruce stand	David Gaumont-Guay, T. Andrew Black, Alan G. Barr, Rachhpal S. Jassal, Zoran Nesic	0	2	0.851351	umol CO2 m-2 s-1	0.851351	0.4	457	54°0′N	105°6′W	54	-105.1	54	Boreal Forests/Taiga	Boreal forest	boreal black spruce stand		Boreal Forests/Taiga	NA	NA	Trenching	Co2/respiration chamber/gas analyzer	2001	2001		21	17	Anual temp and precipitation measured 80Km away
Biophysical controls on rhizospheric and heterotrophic components of soil respiration in a boreal black spruce stand	David Gaumont-Guay, T. Andrew Black, Alan G. Barr, Rachhpal S. Jassal, Zoran Nesic	0.344262	2	0.72973	umol CO2 m-2 s-1	0.72973	0.4	457	54°0′N	105°6′W	54	-105.1	54	Boreal Forests/Taiga	Boreal forest	boreal black spruce stand		Boreal Forests/Taiga	NA	NA	Trenching	Co2/respiration chamber/gas analyzer	2001	2001		21	17	Anual temp and precipitation measured 80Km away
Biophysical controls on rhizospheric and heterotrophic components of soil respiration in a boreal black spruce stand	David Gaumont-Guay, T. Andrew Black, Alan G. Barr, Rachhpal S. Jassal, Zoran Nesic	0.786885	2	0.72973	umol CO2 m-2 s-1	0.72973	0.4	457	54°0′N	105°6′W	54	-105.1	54	Boreal Forests/Taiga	Boreal forest	boreal black spruce stand		Boreal Forests/Taiga	NA	NA	Trenching	Co2/respiration chamber/gas analyzer	2001	2001		21	17	Anual temp and precipitation measured 80Km away
Biophysical controls on rhizospheric and heterotrophic components of soil respiration in a boreal black spruce stand	David Gaumont-Guay, T. Andrew Black, Alan G. Barr, Rachhpal S. Jassal, Zoran Nesic	0.196721	2	0.675676	umol CO2 m-2 s-1	0.675676	0.4	457	54°0′N	105°6′W	54	-105.1	54	Boreal Forests/Taiga	Boreal forest	boreal black spruce stand		Boreal Forests/Taiga	NA	NA	Trenching	Co2/respiration chamber/gas analyzer	2001	2001		21	17	Anual temp and precipitation measured 80Km away
Biophysical controls on rhizospheric and heterotrophic components of soil respiration in a boreal black spruce stand	David Gaumont-Guay, T. Andrew Black, Alan G. Barr, Rachhpal S. Jassal, Zoran Nesic	0.196721	2	0.621622	umol CO2 m-2 s-1	0.621622	0.4	457	54°0′N	105°6′W	54	-105.1	54	Boreal Forests/Taiga	Boreal forest	boreal black spruce stand		Boreal Forests/Taiga	NA	NA	Trenching	Co2/respiration chamber/gas analyzer	2001	2001		21	17	Anual temp and precipitation measured 80Km away
Biophysical controls on rhizospheric and heterotrophic components of soil respiration in a boreal black spruce stand	David Gaumont-Guay, T. Andrew Black, Alan G. Barr, Rachhpal S. Jassal, Zoran Nesic	0.147541	2	0.608108	umol CO2 m-2 s-1	0.608108	0.4	457	54°0′N	105°6′W	54	-105.1	54	Boreal Forests/Taiga	Boreal forest	boreal black spruce stand		Boreal Forests/Taiga	NA	NA	Trenching	Co2/respiration chamber/gas analyzer	2001	2001		21	17	Anual temp and precipitation measured 80Km away
Biophysical controls on rhizospheric and heterotrophic components of soil respiration in a boreal black spruce stand	David Gaumont-Guay, T. Andrew Black, Alan G. Barr, Rachhpal S. Jassal, Zoran Nesic	0.786885	2	0.756757	umol CO2 m-2 s-1	0.756757	0.4	457	54°0′N	105°6′W	54	-105.1	54	Boreal Forests/Taiga	Boreal forest	boreal black spruce stand		Boreal Forests/Taiga	NA	NA	Trenching	Co2/respiration chamber/gas analyzer	2001	2001		21	17	Anual temp and precipitation measured 80Km away
Biophysical controls on rhizospheric and heterotrophic components of soil respiration in a boreal black spruce stand	David Gaumont-Guay, T. Andrew Black, Alan G. Barr, Rachhpal S. Jassal, Zoran Nesic	0.836066	2	0.594595	umol CO2 m-2 s-1	0.594595	0.4	457	54°0′N	105°6′W	54	-105.1	54	Boreal Forests/Taiga	Boreal forest	boreal black spruce stand		Boreal Forests/Taiga	NA	NA	Trenching	Co2/respiration chamber/gas analyzer	2001	2001		21	17	Anual temp and precipitation measured 80Km away
Biophysical controls on rhizospheric and heterotrophic components of soil respiration in a boreal black spruce stand	David Gaumont-Guay, T. Andrew Black, Alan G. Barr, Rachhpal S. Jassal, Zoran Nesic	1.96721	2	0.945946	umol CO2 m-2 s-1	0.945946	0.4	457	54°0′N	105°6′W	54	-105.1	54	Boreal Forests/Taiga	Boreal forest	boreal black spruce stand		Boreal Forests/Taiga	NA	NA	Trenching	Co2/respiration chamber/gas analyzer	2001	2001		21	17	Anual temp and precipitation measured 80Km away
Biophysical controls on rhizospheric and heterotrophic components of soil respiration in a boreal black spruce stand	David Gaumont-Guay, T. Andrew Black, Alan G. Barr, Rachhpal S. Jassal, Zoran Nesic	3.54098	2	1.35135	umol CO2 m-2 s-1	1.35135	0.4	457	54°0′N	105°6′W	54	-105.1	54	Boreal Forests/Taiga	Boreal forest	boreal black spruce stand		Boreal Forests/Taiga	NA	NA	Trenching	Co2/respiration chamber/gas analyzer	2001	2001		21	17	Anual temp and precipitation measured 80Km away
Biophysical controls on rhizospheric and heterotrophic components of soil respiration in a boreal black spruce stand	David Gaumont-Guay, T. Andrew Black, Alan G. Barr, Rachhpal S. Jassal, Zoran Nesic	3.93443	2	1.09459	umol CO2 m-2 s-1	1.09459	0.4	457	54°0′N	105°6′W	54	-105.1	54	Boreal Forests/Taiga	Boreal forest	boreal black spruce stand		Boreal Forests/Taiga	NA	NA	Trenching	Co2/respiration chamber/gas analyzer	2001	2001		21	17	Anual temp and precipitation measured 80Km away
Biophysical controls on rhizospheric and heterotrophic components of soil respiration in a boreal black spruce stand	David Gaumont-Guay, T. Andrew Black, Alan G. Barr, Rachhpal S. Jassal, Zoran Nesic	3.78689	2	1.27027	umol CO2 m-2 s-1	1.27027	0.4	457	54°0′N	105°6′W	54	-105.1	54	Boreal Forests/Taiga	Boreal forest	boreal black spruce stand		Boreal Forests/Taiga	NA	NA	Trenching	Co2/respiration chamber/gas analyzer	2001	2001		21	17	Anual temp and precipitation measured 80Km away
Biophysical controls on rhizospheric and heterotrophic components of soil respiration in a boreal black spruce stand	David Gaumont-Guay, T. Andrew Black, Alan G. Barr, Rachhpal S. Jassal, Zoran Nesic	3.93443	2	1.13514	umol CO2 m-2 s-1	1.13514	0.4	457	54°0′N	105°6′W	54	-105.1	54	Boreal Forests/Taiga	Boreal forest	boreal black spruce stand		Boreal Forests/Taiga	NA	NA	Trenching	Co2/respiration chamber/gas analyzer	2001	2001		21	17	Anual temp and precipitation measured 80Km away
Biophysical controls on rhizospheric and heterotrophic components of soil respiration in a boreal black spruce stand	David Gaumont-Guay, T. Andrew Black, Alan G. Barr, Rachhpal S. Jassal, Zoran Nesic	5.65574	2	1.21622	umol CO2 m-2 s-1	1.21622	0.4	457	54°0′N	105°6′W	54	-105.1	54	Boreal Forests/Taiga	Boreal forest	boreal black spruce stand		Boreal Forests/Taiga	NA	NA	Trenching	Co2/respiration chamber/gas analyzer	2001	2001		21	17	Anual temp and precipitation measured 80Km away
Biophysical controls on rhizospheric and heterotrophic components of soil respiration in a boreal black spruce stand	David Gaumont-Guay, T. Andrew Black, Alan G. Barr, Rachhpal S. Jassal, Zoran Nesic	7.22951	2	1.27027	umol CO2 m-2 s-1	1.27027	0.4	457	54°0′N	105°6′W	54	-105.1	54	Boreal Forests/Taiga	Boreal forest	boreal black spruce stand		Boreal Forests/Taiga	NA	NA	Trenching	Co2/respiration chamber/gas analyzer	2001	2001		21	17	Anual temp and precipitation measured 80Km away
Biophysical controls on rhizospheric and heterotrophic components of soil respiration in a boreal black spruce stand	David Gaumont-Guay, T. Andrew Black, Alan G. Barr, Rachhpal S. Jassal, Zoran Nesic	9.44262	2	1.97297	umol CO2 m-2 s-1	1.97297	0.4	457	54°0′N	105°6′W	54	-105.1	54	Boreal Forests/Taiga	Boreal forest	boreal black spruce stand		Boreal Forests/Taiga	NA	NA	Trenching	Co2/respiration chamber/gas analyzer	2001	2001		21	17	Anual temp and precipitation measured 80Km away
Biophysical controls on rhizospheric and heterotrophic components of soil respiration in a boreal black spruce stand	David Gaumont-Guay, T. Andrew Black, Alan G. Barr, Rachhpal S. Jassal, Zoran Nesic	9.04918	2	1.81081	umol CO2 m-2 s-1	1.81081	0.4	457	54°0′N	105°6′W	54	-105.1	54	Boreal Forests/Taiga	Boreal forest	boreal black spruce stand		Boreal Forests/Taiga	NA	NA	Trenching	Co2/respiration chamber/gas analyzer	2001	2001		21	17	Anual temp and precipitation measured 80Km away
Biophysical controls on rhizospheric and heterotrophic components of soil respiration in a boreal black spruce stand	David Gaumont-Guay, T. Andrew Black, Alan G. Barr, Rachhpal S. Jassal, Zoran Nesic	10.0328	2	2.27027	umol CO2 m-2 s-1	2.27027	0.4	457	54°0′N	105°6′W	54	-105.1	54	Boreal Forests/Taiga	Boreal forest	boreal black spruce stand		Boreal Forests/Taiga	NA	NA	Trenching	Co2/respiration chamber/gas analyzer	2001	2001		21	17	Anual temp and precipitation measured 80Km away
Biophysical controls on rhizospheric and heterotrophic components of soil respiration in a boreal black spruce stand	David Gaumont-Guay, T. Andrew Black, Alan G. Barr, Rachhpal S. Jassal, Zoran Nesic	12.3934	2	2.91892	umol CO2 m-2 s-1	2.91892	0.4	457	54°0′N	105°6′W	54	-105.1	54	Boreal Forests/Taiga	Boreal forest	boreal black spruce stand		Boreal Forests/Taiga	NA	NA	Trenching	Co2/respiration chamber/gas analyzer	2001	2001		21	17	Anual temp and precipitation measured 80Km away
Biophysical controls on rhizospheric and heterotrophic components of soil respiration in a boreal black spruce stand	David Gaumont-Guay, T. Andrew Black, Alan G. Barr, Rachhpal S. Jassal, Zoran Nesic	11.7049	2	2.2973	umol CO2 m-2 s-1	2.2973	0.4	457	54°0′N	105°6′W	54	-105.1	54	Boreal Forests/Taiga	Boreal forest	boreal black spruce stand		Boreal Forests/Taiga	NA	NA	Trenching	Co2/respiration chamber/gas analyzer	2001	2001		21	17	Anual temp and precipitation measured 80Km away
Biophysical controls on rhizospheric and heterotrophic components of soil respiration in a boreal black spruce stand	David Gaumont-Guay, T. Andrew Black, Alan G. Barr, Rachhpal S. Jassal, Zoran Nesic	9.83607	2	1.91892	umol CO2 m-2 s-1	1.91892	0.4	457	54°0′N	105°6′W	54	-105.1	54	Boreal Forests/Taiga	Boreal forest	boreal black spruce stand		Boreal Forests/Taiga	NA	NA	Trenching	Co2/respiration chamber/gas analyzer	2001	2001		21	17	Anual temp and precipitation measured 80Km away
Biophysical controls on rhizospheric and heterotrophic components of soil respiration in a boreal black spruce stand	David Gaumont-Guay, T. Andrew Black, Alan G. Barr, Rachhpal S. Jassal, Zoran Nesic	10.9672	2	2.59459	umol CO2 m-2 s-1	2.59459	0.4	457	54°0′N	105°6′W	54	-105.1	54	Boreal Forests/Taiga	Boreal forest	boreal black spruce stand		Boreal Forests/Taiga	NA	NA	Trenching	Co2/respiration chamber/gas analyzer	2001	2001		21	17	Anual temp and precipitation measured 80Km away
Biophysical controls on rhizospheric and heterotrophic components of soil respiration in a boreal black spruce stand	David Gaumont-Guay, T. Andrew Black, Alan G. Barr, Rachhpal S. Jassal, Zoran Nesic	10.4262	2	2.02703	umol CO2 m-2 s-1	2.02703	0.4	457	54°0′N	105°6′W	54	-105.1	54	Boreal Forests/Taiga	Boreal forest	boreal black spruce stand		Boreal Forests/Taiga	NA	NA	Trenching	Co2/respiration chamber/gas analyzer	2001	2001		21	17	Anual temp and precipitation measured 80Km away
Biophysical controls on rhizospheric and heterotrophic components of soil respiration in a boreal black spruce stand	David Gaumont-Guay, T. Andrew Black, Alan G. Barr, Rachhpal S. Jassal, Zoran Nesic	11.2131	2	2.63514	umol CO2 m-2 s-1	2.63514	0.4	457	54°0′N	105°6′W	54	-105.1	54	Boreal Forests/Taiga	Boreal forest	boreal black spruce stand		Boreal Forests/Taiga	NA	NA	Trenching	Co2/respiration chamber/gas analyzer	2001	2001		21	17	Anual temp and precipitation measured 80Km away
Biophysical controls on rhizospheric and heterotrophic components of soil respiration in a boreal black spruce stand	David Gaumont-Guay, T. Andrew Black, Alan G. Barr, Rachhpal S. Jassal, Zoran Nesic	9	2	2	umol CO2 m-2 s-1	2	0.4	457	54°0′N	105°6′W	54	-105.1	54	Boreal Forests/Taiga	Boreal forest	boreal black spruce stand		Boreal Forests/Taiga	NA	NA	Trenching	Co2/respiration chamber/gas analyzer	2001	2001		21	17	Anual temp and precipitation measured 80Km away
Biophysical controls on rhizospheric and heterotrophic components of soil respiration in a boreal black spruce stand	David Gaumont-Guay, T. Andrew Black, Alan G. Barr, Rachhpal S. Jassal, Zoran Nesic	8.31148	2	1.89189	umol CO2 m-2 s-1	1.89189	0.4	457	54°0′N	105°6′W	54	-105.1	54	Boreal Forests/Taiga	Boreal forest	boreal black spruce stand		Boreal Forests/Taiga	NA	NA	Trenching	Co2/respiration chamber/gas analyzer	2001	2001		21	17	Anual temp and precipitation measured 80Km away
Biophysical controls on rhizospheric and heterotrophic components of soil respiration in a boreal black spruce stand	David Gaumont-Guay, T. Andrew Black, Alan G. Barr, Rachhpal S. Jassal, Zoran Nesic	9.19672	2	2.32432	umol CO2 m-2 s-1	2.32432	0.4	457	54°0′N	105°6′W	54	-105.1	54	Boreal Forests/Taiga	Boreal forest	boreal black spruce stand		Boreal Forests/Taiga	NA	NA	Trenching	Co2/respiration chamber/gas analyzer	2001	2001		21	17	Anual temp and precipitation measured 80Km away
Biophysical controls on rhizospheric and heterotrophic components of soil respiration in a boreal black spruce stand	David Gaumont-Guay, T. Andrew Black, Alan G. Barr, Rachhpal S. Jassal, Zoran Nesic	9.78689	2	2.32432	umol CO2 m-2 s-1	2.32432	0.4	457	54°0′N	105°6′W	54	-105.1	54	Boreal Forests/Taiga	Boreal forest	boreal black spruce stand		Boreal Forests/Taiga	NA	NA	Trenching	Co2/respiration chamber/gas analyzer	2001	2001		21	17	Anual temp and precipitation measured 80Km away
Biophysical controls on rhizospheric and heterotrophic components of soil respiration in a boreal black spruce stand	David Gaumont-Guay, T. Andrew Black, Alan G. Barr, Rachhpal S. Jassal, Zoran Nesic	6.78689	2	1.5	umol CO2 m-2 s-1	1.5	0.4	457	54°0′N	105°6′W	54	-105.1	54	Boreal Forests/Taiga	Boreal forest	boreal black spruce stand		Boreal Forests/Taiga	NA	NA	Trenching	Co2/respiration chamber/gas analyzer	2001	2001		21	17	Anual temp and precipitation measured 80Km away
Biophysical controls on rhizospheric and heterotrophic components of soil respiration in a boreal black spruce stand	David Gaumont-Guay, T. Andrew Black, Alan G. Barr, Rachhpal S. Jassal, Zoran Nesic	6.68852	2	1.56757	umol CO2 m-2 s-1	1.56757	0.4	457	54°0′N	105°6′W	54	-105.1	54	Boreal Forests/Taiga	Boreal forest	boreal black spruce stand		Boreal Forests/Taiga	NA	NA	Trenching	Co2/respiration chamber/gas analyzer	2001	2001		21	17	Anual temp and precipitation measured 80Km away
Biophysical controls on rhizospheric and heterotrophic components of soil respiration in a boreal black spruce stand	David Gaumont-Guay, T. Andrew Black, Alan G. Barr, Rachhpal S. Jassal, Zoran Nesic	7.27869	2	1.71622	umol CO2 m-2 s-1	1.71622	0.4	457	54°0′N	105°6′W	54	-105.1	54	Boreal Forests/Taiga	Boreal forest	boreal black spruce stand		Boreal Forests/Taiga	NA	NA	Trenching	Co2/respiration chamber/gas analyzer	2001	2001		21	17	Anual temp and precipitation measured 80Km away
Biophysical controls on rhizospheric and heterotrophic components of soil respiration in a boreal black spruce stand	David Gaumont-Guay, T. Andrew Black, Alan G. Barr, Rachhpal S. Jassal, Zoran Nesic	7.13115	2	1.77027	umol CO2 m-2 s-1	1.77027	0.4	457	54°0′N	105°6′W	54	-105.1	54	Boreal Forests/Taiga	Boreal forest	boreal black spruce stand		Boreal Forests/Taiga	NA	NA	Trenching	Co2/respiration chamber/gas analyzer	2001	2001		21	17	Anual temp and precipitation measured 80Km away
Biophysical controls on rhizospheric and heterotrophic components of soil respiration in a boreal black spruce stand	David Gaumont-Guay, T. Andrew Black, Alan G. Barr, Rachhpal S. Jassal, Zoran Nesic	6.09836	2	1.54054	umol CO2 m-2 s-1	1.54054	0.4	457	54°0′N	105°6′W	54	-105.1	54	Boreal Forests/Taiga	Boreal forest	boreal black spruce stand		Boreal Forests/Taiga	NA	NA	Trenching	Co2/respiration chamber/gas analyzer	2001	2001		21	17	Anual temp and precipitation measured 80Km away
Biophysical controls on rhizospheric and heterotrophic components of soil respiration in a boreal black spruce stand	David Gaumont-Guay, T. Andrew Black, Alan G. Barr, Rachhpal S. Jassal, Zoran Nesic	4.08197	2	1.2973	umol CO2 m-2 s-1	1.2973	0.4	457	54°0′N	105°6′W	54	-105.1	54	Boreal Forests/Taiga	Boreal forest	boreal black spruce stand		Boreal Forests/Taiga	NA	NA	Trenching	Co2/respiration chamber/gas analyzer	2001	2001		21	17	Anual temp and precipitation measured 80Km away
Biophysical controls on rhizospheric and heterotrophic components of soil respiration in a boreal black spruce stand	David Gaumont-Guay, T. Andrew Black, Alan G. Barr, Rachhpal S. Jassal, Zoran Nesic	5.65574	2	1.55405	umol CO2 m-2 s-1	1.55405	0.4	457	54°0′N	105°6′W	54	-105.1	54	Boreal Forests/Taiga	Boreal forest	boreal black spruce stand		Boreal Forests/Taiga	NA	NA	Trenching	Co2/respiration chamber/gas analyzer	2001	2001		21	17	Anual temp and precipitation measured 80Km away
Biophysical controls on rhizospheric and heterotrophic components of soil respiration in a boreal black spruce stand	David Gaumont-Guay, T. Andrew Black, Alan G. Barr, Rachhpal S. Jassal, Zoran Nesic	4.32787	2	1.32432	umol CO2 m-2 s-1	1.32432	0.4	457	54°0′N	105°6′W	54	-105.1	54	Boreal Forests/Taiga	Boreal forest	boreal black spruce stand		Boreal Forests/Taiga	NA	NA	Trenching	Co2/respiration chamber/gas analyzer	2001	2001		21	17	Anual temp and precipitation measured 80Km away
Biophysical controls on rhizospheric and heterotrophic components of soil respiration in a boreal black spruce stand	David Gaumont-Guay, T. Andrew Black, Alan G. Barr, Rachhpal S. Jassal, Zoran Nesic	2.16393	2	1.05405	umol CO2 m-2 s-1	1.05405	0.4	457	54°0′N	105°6′W	54	-105.1	54	Boreal Forests/Taiga	Boreal forest	boreal black spruce stand		Boreal Forests/Taiga	NA	NA	Trenching	Co2/respiration chamber/gas analyzer	2001	2001		21	17	Anual temp and precipitation measured 80Km away
Biophysical controls on rhizospheric and heterotrophic components of soil respiration in a boreal black spruce stand	David Gaumont-Guay, T. Andrew Black, Alan G. Barr, Rachhpal S. Jassal, Zoran Nesic	1.91803	2	0.662162	umol CO2 m-2 s-1	0.662162	0.4	457	54°0′N	105°6′W	54	-105.1	54	Boreal Forests/Taiga	Boreal forest	boreal black spruce stand		Boreal Forests/Taiga	NA	NA	Trenching	Co2/respiration chamber/gas analyzer	2001	2001		21	17	Anual temp and precipitation measured 80Km away
Biophysical controls on rhizospheric and heterotrophic components of soil respiration in a boreal black spruce stand	David Gaumont-Guay, T. Andrew Black, Alan G. Barr, Rachhpal S. Jassal, Zoran Nesic	1.91803	2	0.810811	umol CO2 m-2 s-1	0.810811	0.4	457	54°0′N	105°6′W	54	-105.1	54	Boreal Forests/Taiga	Boreal forest	boreal black spruce stand		Boreal Forests/Taiga	NA	NA	Trenching	Co2/respiration chamber/gas analyzer	2001	2001		21	17	Anual temp and precipitation measured 80Km away
Biophysical controls on rhizospheric and heterotrophic components of soil respiration in a boreal black spruce stand	David Gaumont-Guay, T. Andrew Black, Alan G. Barr, Rachhpal S. Jassal, Zoran Nesic	1.67213	2	0.891892	umol CO2 m-2 s-1	0.891892	0.4	457	54°0′N	105°6′W	54	-105.1	54	Boreal Forests/Taiga	Boreal forest	boreal black spruce stand		Boreal Forests/Taiga	NA	NA	Trenching	Co2/respiration chamber/gas analyzer	2001	2001		21	17	Anual temp and precipitation measured 80Km away
Biophysical controls on rhizospheric and heterotrophic components of soil respiration in a boreal black spruce stand	David Gaumont-Guay, T. Andrew Black, Alan G. Barr, Rachhpal S. Jassal, Zoran Nesic	1.42623	2	0.986486	umol CO2 m-2 s-1	0.986486	0.4	457	54°0′N	105°6′W	54	-105.1	54	Boreal Forests/Taiga	Boreal forest	boreal black spruce stand		Boreal Forests/Taiga	NA	NA	Trenching	Co2/respiration chamber/gas analyzer	2001	2001		21	17	Anual temp and precipitation measured 80Km away
Biophysical controls on rhizospheric and heterotrophic components of soil respiration in a boreal black spruce stand	David Gaumont-Guay, T. Andrew Black, Alan G. Barr, Rachhpal S. Jassal, Zoran Nesic	0.196721	2	0.783784	umol CO2 m-2 s-1	0.783784	0.4	457	54°0′N	105°6′W	54	-105.1	54	Boreal Forests/Taiga	Boreal forest	boreal black spruce stand		Boreal Forests/Taiga	NA	NA	Trenching	Co2/respiration chamber/gas analyzer	2001	2001		21	17	Anual temp and precipitation measured 80Km away
Biophysical controls on rhizospheric and heterotrophic components of soil respiration in a boreal black spruce stand	David Gaumont-Guay, T. Andrew Black, Alan G. Barr, Rachhpal S. Jassal, Zoran Nesic	0.196721	2	0.864865	umol CO2 m-2 s-1	0.864865	0.4	457	54°0′N	105°6′W	54	-105.1	54	Boreal Forests/Taiga	Boreal forest	boreal black spruce stand		Boreal Forests/Taiga	NA	NA	Trenching	Co2/respiration chamber/gas analyzer	2001	2001		21	17	Anual temp and precipitation measured 80Km away
Biophysical controls on rhizospheric and heterotrophic components of soil respiration in a boreal black spruce stand	David Gaumont-Guay, T. Andrew Black, Alan G. Barr, Rachhpal S. Jassal, Zoran Nesic	-1.03279	2	0.554054	umol CO2 m-2 s-1	0.554054	0.4	457	54°0′N	105°6′W	54	-105.1	54	Boreal Forests/Taiga	Boreal forest	boreal black spruce stand		Boreal Forests/Taiga	NA	NA	Trenching	Co2/respiration chamber/gas analyzer	2001	2001		21	17	Anual temp and precipitation measured 80Km away
Biophysical controls on rhizospheric and heterotrophic components of soil respiration in a boreal black spruce stand	David Gaumont-Guay, T. Andrew Black, Alan G. Barr, Rachhpal S. Jassal, Zoran Nesic	-0.934426	2	0.189189	umol CO2 m-2 s-1	0.189189	0.4	457	54°0′N	105°6′W	54	-105.1	54	Boreal Forests/Taiga	Boreal forest	boreal black spruce stand		Boreal Forests/Taiga	NA	NA	Trenching	Co2/respiration chamber/gas analyzer	2001	2001		21	17	Anual temp and precipitation measured 80Km away
Biophysical controls on rhizospheric and heterotrophic components of soil respiration in a boreal black spruce stand	David Gaumont-Guay, T. Andrew Black, Alan G. Barr, Rachhpal S. Jassal, Zoran Nesic	-1.37705	2	0.472973	umol CO2 m-2 s-1	0.472973	0.4	457	54°0′N	105°6′W	54	-105.1	54	Boreal Forests/Taiga	Boreal forest	boreal black spruce stand		Boreal Forests/Taiga	NA	NA	Trenching	Co2/respiration chamber/gas analyzer	2001	2001		21	17	Anual temp and precipitation measured 80Km away
Biophysical controls on rhizospheric and heterotrophic components of soil respiration in a boreal black spruce stand	David Gaumont-Guay, T. Andrew Black, Alan G. Barr, Rachhpal S. Jassal, Zoran Nesic	-2.16393	2	0.297297	umol CO2 m-2 s-1	0.297297	0.4	457	54°0′N	105°6′W	54	-105.1	54	Boreal Forests/Taiga	Boreal forest	boreal black spruce stand		Boreal Forests/Taiga	NA	NA	Trenching	Co2/respiration chamber/gas analyzer	2001	2001		21	17	Anual temp and precipitation measured 80Km away
Biophysical controls on rhizospheric and heterotrophic components of soil respiration in a boreal black spruce stand	David Gaumont-Guay, T. Andrew Black, Alan G. Barr, Rachhpal S. Jassal, Zoran Nesic	-1.42623	2	0.243243	umol CO2 m-2 s-1	0.243243	0.4	457	54°0′N	105°6′W	54	-105.1	54	Boreal Forests/Taiga	Boreal forest	boreal black spruce stand		Boreal Forests/Taiga	NA	NA	Trenching	Co2/respiration chamber/gas analyzer	2001	2001		21	17	Anual temp and precipitation measured 80Km away
Soil autotrophic and heterotrophic respiration respond differently to land-use change and variations in environmental factors	Shuaidong Hu a b, Yongfu Li a b, Scott X. Chang a c, Yongchun Li a b, Wenjia Yang a b, Weijun Fu a b, Juan Liu a b, Peikun Jiang a b, Ziwen Lin a b	10.8534	10	0.61555	umol CO2 m-2 s-1	0.61555	15.8	NA	30°14ʹN,	119°42ʹE	30.233	119.705	30.233	Temperate Deciduous Forests	natural evergreen broadleaf forests	Cyclobalanopsis glauca, Castanopsis eyrei and Castanopsis sclerophylla,		Temperate Evergreen Forests	5.78	NA	Trenching	Co2/respiration chamber/gas analyzer	2013-2014	2013		22	18	Evergeen Broadleaf
Soil autotrophic and heterotrophic respiration respond differently to land-use change and variations in environmental factors	Shuaidong Hu a b, Yongfu Li a b, Scott X. Chang a c, Yongchun Li a b, Wenjia Yang a b, Weijun Fu a b, Juan Liu a b, Peikun Jiang a b, Ziwen Lin a b	11.4661	10	1.22582	umol CO2 m-2 s-1	1.22582	15.8	NA	30°14ʹN,	119°42ʹE	30.233	119.705	30.233	Temperate Deciduous Forests	natural evergreen broadleaf forests	Cyclobalanopsis glauca, Castanopsis eyrei and Castanopsis sclerophylla,		Temperate Evergreen Forests	5.78	NA	Trenching	Co2/respiration chamber/gas analyzer	2013-2014	2013		22	18	Evergeen Broadleaf
Soil autotrophic and heterotrophic respiration respond differently to land-use change and variations in environmental factors	Shuaidong Hu a b, Yongfu Li a b, Scott X. Chang a c, Yongchun Li a b, Wenjia Yang a b, Weijun Fu a b, Juan Liu a b, Peikun Jiang a b, Ziwen Lin a b	15.8425	10	1.49575	umol CO2 m-2 s-1	1.49575	15.8	NA	30°14ʹN,	119°42ʹE	30.233	119.705	30.233	Temperate Deciduous Forests	natural evergreen broadleaf forests	Cyclobalanopsis glauca, Castanopsis eyrei and Castanopsis sclerophylla,		Temperate Evergreen Forests	5.78	NA	Trenching	Co2/respiration chamber/gas analyzer	2013-2014	2013		22	18	Evergeen Broadleaf
Soil autotrophic and heterotrophic respiration respond differently to land-use change and variations in environmental factors	Shuaidong Hu a b, Yongfu Li a b, Scott X. Chang a c, Yongchun Li a b, Wenjia Yang a b, Weijun Fu a b, Juan Liu a b, Peikun Jiang a b, Ziwen Lin a b	18.7309	10	2.01213	umol CO2 m-2 s-1	2.01213	15.8	NA	30°14ʹN,	119°42ʹE	30.233	119.705	30.233	Temperate Deciduous Forests	natural evergreen broadleaf forests	Cyclobalanopsis glauca, Castanopsis eyrei and Castanopsis sclerophylla,		Temperate Evergreen Forests	5.78	NA	Trenching	Co2/respiration chamber/gas analyzer	2013-2014	2013		22	18	Evergeen Broadleaf
Soil autotrophic and heterotrophic respiration respond differently to land-use change and variations in environmental factors	Shuaidong Hu a b, Yongfu Li a b, Scott X. Chang a c, Yongchun Li a b, Wenjia Yang a b, Weijun Fu a b, Juan Liu a b, Peikun Jiang a b, Ziwen Lin a b	19.8687	10	1.64831	umol CO2 m-2 s-1	1.64831	15.8	NA	30°14ʹN,	119°42ʹE	30.233	119.705	30.233	Temperate Deciduous Forests	natural evergreen broadleaf forests	Cyclobalanopsis glauca, Castanopsis eyrei and Castanopsis sclerophylla,		Temperate Evergreen Forests	5.78	NA	Trenching	Co2/respiration chamber/gas analyzer	2013-2014	2013		22	18	Evergeen Broadleaf
Soil autotrophic and heterotrophic respiration respond differently to land-use change and variations in environmental factors	Shuaidong Hu a b, Yongfu Li a b, Scott X. Chang a c, Yongchun Li a b, Wenjia Yang a b, Weijun Fu a b, Juan Liu a b, Peikun Jiang a b, Ziwen Lin a b	22.9322	10	2.23511	umol CO2 m-2 s-1	2.23511	15.8	NA	30°14ʹN,	119°42ʹE	30.233	119.705	30.233	Temperate Deciduous Forests	natural evergreen broadleaf forests	Cyclobalanopsis glauca, Castanopsis eyrei and Castanopsis sclerophylla,		Temperate Evergreen Forests	5.78	NA	Trenching	Co2/respiration chamber/gas analyzer	2013-2014	2013		22	18	Evergeen Broadleaf
Soil autotrophic and heterotrophic respiration respond differently to land-use change and variations in environmental factors	Shuaidong Hu a b, Yongfu Li a b, Scott X. Chang a c, Yongchun Li a b, Wenjia Yang a b, Weijun Fu a b, Juan Liu a b, Peikun Jiang a b, Ziwen Lin a b	24.7702	10	2.43462	umol CO2 m-2 s-1	2.43462	15.8	NA	30°14ʹN,	119°42ʹE	30.233	119.705	30.233	Temperate Deciduous Forests	natural evergreen broadleaf forests	Cyclobalanopsis glauca, Castanopsis eyrei and Castanopsis sclerophylla,		Temperate Evergreen Forests	5.78	NA	Trenching	Co2/respiration chamber/gas analyzer	2013-2014	2013		22	18	Evergeen Broadleaf
Soil autotrophic and heterotrophic respiration respond differently to land-use change and variations in environmental factors	Shuaidong Hu a b, Yongfu Li a b, Scott X. Chang a c, Yongchun Li a b, Wenjia Yang a b, Weijun Fu a b, Juan Liu a b, Peikun Jiang a b, Ziwen Lin a b	27.1335	10	2.29379	umol CO2 m-2 s-1	2.29379	15.8	NA	30°14ʹN,	119°42ʹE	30.233	119.705	30.233	Temperate Deciduous Forests	natural evergreen broadleaf forests	Cyclobalanopsis glauca, Castanopsis eyrei and Castanopsis sclerophylla,		Temperate Evergreen Forests	5.78	NA	Trenching	Co2/respiration chamber/gas analyzer	2013-2014	2013		22	18	Evergeen Broadleaf
Soil autotrophic and heterotrophic respiration respond differently to land-use change and variations in environmental factors	Shuaidong Hu a b, Yongfu Li a b, Scott X. Chang a c, Yongchun Li a b, Wenjia Yang a b, Weijun Fu a b, Juan Liu a b, Peikun Jiang a b, Ziwen Lin a b	24.7702	10	2.14122	umol CO2 m-2 s-1	2.14122	15.8	NA	30°14ʹN,	119°42ʹE	30.233	119.705	30.233	Temperate Deciduous Forests	natural evergreen broadleaf forests	Cyclobalanopsis glauca, Castanopsis eyrei and Castanopsis sclerophylla,		Temperate Evergreen Forests	5.78	NA	Trenching	Co2/respiration chamber/gas analyzer	2013-2014	2013		22	18	Evergeen Broadleaf
Soil autotrophic and heterotrophic respiration respond differently to land-use change and variations in environmental factors	Shuaidong Hu a b, Yongfu Li a b, Scott X. Chang a c, Yongchun Li a b, Wenjia Yang a b, Weijun Fu a b, Juan Liu a b, Peikun Jiang a b, Ziwen Lin a b	25.4705	10	2.27032	umol CO2 m-2 s-1	2.27032	15.8	NA	30°14ʹN,	119°42ʹE	30.233	119.705	30.233	Temperate Deciduous Forests	natural evergreen broadleaf forests	Cyclobalanopsis glauca, Castanopsis eyrei and Castanopsis sclerophylla,		Temperate Evergreen Forests	5.78	NA	Trenching	Co2/respiration chamber/gas analyzer	2013-2014	2013		22	18	Evergeen Broadleaf
Soil autotrophic and heterotrophic respiration respond differently to land-use change and variations in environmental factors	Shuaidong Hu a b, Yongfu Li a b, Scott X. Chang a c, Yongchun Li a b, Wenjia Yang a b, Weijun Fu a b, Juan Liu a b, Peikun Jiang a b, Ziwen Lin a b	22.0569	10	2.6224	umol CO2 m-2 s-1	2.6224	15.8	NA	30°14ʹN,	119°42ʹE	30.233	119.705	30.233	Temperate Deciduous Forests	natural evergreen broadleaf forests	Cyclobalanopsis glauca, Castanopsis eyrei and Castanopsis sclerophylla,		Temperate Evergreen Forests	5.78	NA	Trenching	Co2/respiration chamber/gas analyzer	2013-2014	2013		22	18	Evergeen Broadleaf
Soil autotrophic and heterotrophic respiration respond differently to land-use change and variations in environmental factors	Shuaidong Hu a b, Yongfu Li a b, Scott X. Chang a c, Yongchun Li a b, Wenjia Yang a b, Weijun Fu a b, Juan Liu a b, Peikun Jiang a b, Ziwen Lin a b	23.895	10	2.24685	umol CO2 m-2 s-1	2.24685	15.8	NA	30°14ʹN,	119°42ʹE	30.233	119.705	30.233	Temperate Deciduous Forests	natural evergreen broadleaf forests	Cyclobalanopsis glauca, Castanopsis eyrei and Castanopsis sclerophylla,		Temperate Evergreen Forests	5.78	NA	Trenching	Co2/respiration chamber/gas analyzer	2013-2014	2013		22	18	Evergeen Broadleaf
Soil autotrophic and heterotrophic respiration respond differently to land-use change and variations in environmental factors	Shuaidong Hu a b, Yongfu Li a b, Scott X. Chang a c, Yongchun Li a b, Wenjia Yang a b, Weijun Fu a b, Juan Liu a b, Peikun Jiang a b, Ziwen Lin a b	22.7571	10	2.12949	umol CO2 m-2 s-1	2.12949	15.8	NA	30°14ʹN,	119°42ʹE	30.233	119.705	30.233	Temperate Deciduous Forests	natural evergreen broadleaf forests	Cyclobalanopsis glauca, Castanopsis eyrei and Castanopsis sclerophylla,		Temperate Evergreen Forests	5.78	NA	Trenching	Co2/respiration chamber/gas analyzer	2013-2014	2013		22	18	Evergeen Broadleaf
Soil autotrophic and heterotrophic respiration respond differently to land-use change and variations in environmental factors	Shuaidong Hu a b, Yongfu Li a b, Scott X. Chang a c, Yongchun Li a b, Wenjia Yang a b, Weijun Fu a b, Juan Liu a b, Peikun Jiang a b, Ziwen Lin a b	13.4792	10	2.02386	umol CO2 m-2 s-1	2.02386	15.8	NA	30°14ʹN,	119°42ʹE	30.233	119.705	30.233	Temperate Deciduous Forests	natural evergreen broadleaf forests	Cyclobalanopsis glauca, Castanopsis eyrei and Castanopsis sclerophylla,		Temperate Evergreen Forests	5.78	NA	Trenching	Co2/respiration chamber/gas analyzer	2013-2014	2013		22	18	Evergeen Broadleaf
Soil autotrophic and heterotrophic respiration respond differently to land-use change and variations in environmental factors	Shuaidong Hu a b, Yongfu Li a b, Scott X. Chang a c, Yongchun Li a b, Wenjia Yang a b, Weijun Fu a b, Juan Liu a b, Peikun Jiang a b, Ziwen Lin a b	15.1422	10	1.67178	umol CO2 m-2 s-1	1.67178	15.8	NA	30°14ʹN,	119°42ʹE	30.233	119.705	30.233	Temperate Deciduous Forests	natural evergreen broadleaf forests	Cyclobalanopsis glauca, Castanopsis eyrei and Castanopsis sclerophylla,		Temperate Evergreen Forests	5.78	NA	Trenching	Co2/respiration chamber/gas analyzer	2013-2014	2013		22	18	Evergeen Broadleaf
Soil autotrophic and heterotrophic respiration respond differently to land-use change and variations in environmental factors	Shuaidong Hu a b, Yongfu Li a b, Scott X. Chang a c, Yongchun Li a b, Wenjia Yang a b, Weijun Fu a b, Juan Liu a b, Peikun Jiang a b, Ziwen Lin a b	11.2035	10	1.85956	umol CO2 m-2 s-1	1.85956	15.8	NA	30°14ʹN,	119°42ʹE	30.233	119.705	30.233	Temperate Deciduous Forests	natural evergreen broadleaf forests	Cyclobalanopsis glauca, Castanopsis eyrei and Castanopsis sclerophylla,		Temperate Evergreen Forests	5.78	NA	Trenching	Co2/respiration chamber/gas analyzer	2013-2014	2013		22	18	Evergeen Broadleaf
Soil autotrophic and heterotrophic respiration respond differently to land-use change and variations in environmental factors	Shuaidong Hu a b, Yongfu Li a b, Scott X. Chang a c, Yongchun Li a b, Wenjia Yang a b, Weijun Fu a b, Juan Liu a b, Peikun Jiang a b, Ziwen Lin a b	10.2407	10	1.00284	umol CO2 m-2 s-1	1.00284	15.8	NA	30°14ʹN,	119°42ʹE	30.233	119.705	30.233	Temperate Deciduous Forests	natural evergreen broadleaf forests	Cyclobalanopsis glauca, Castanopsis eyrei and Castanopsis sclerophylla,		Temperate Evergreen Forests	5.78	NA	Trenching	Co2/respiration chamber/gas analyzer	2013-2014	2013		22	18	Evergeen Broadleaf
Soil autotrophic and heterotrophic respiration respond differently to land-use change and variations in environmental factors	Shuaidong Hu a b, Yongfu Li a b, Scott X. Chang a c, Yongchun Li a b, Wenjia Yang a b, Weijun Fu a b, Juan Liu a b, Peikun Jiang a b, Ziwen Lin a b	3.15098	10	0.838533	umol CO2 m-2 s-1	0.838533	15.8	NA	30°14ʹN,	119°42ʹE	30.233	119.705	30.233	Temperate Deciduous Forests	natural evergreen broadleaf forests	Cyclobalanopsis glauca, Castanopsis eyrei and Castanopsis sclerophylla,		Temperate Evergreen Forests	5.78	NA	Trenching	Co2/respiration chamber/gas analyzer	2013-2014	2013		22	18	Evergeen Broadleaf
Soil autotrophic and heterotrophic respiration respond differently to land-use change and variations in environmental factors	Shuaidong Hu a b, Yongfu Li a b, Scott X. Chang a c, Yongchun Li a b, Wenjia Yang a b, Weijun Fu a b, Juan Liu a b, Peikun Jiang a b, Ziwen Lin a b	3.67615	10	0.580342	umol CO2 m-2 s-1	0.580342	15.8	NA	30°14ʹN,	119°42ʹE	30.233	119.705	30.233	Temperate Deciduous Forests	natural evergreen broadleaf forests	Cyclobalanopsis glauca, Castanopsis eyrei and Castanopsis sclerophylla,		Temperate Evergreen Forests	5.78	NA	Trenching	Co2/respiration chamber/gas analyzer	2013-2014	2013		22	18	Evergeen Broadleaf
Soil autotrophic and heterotrophic respiration respond differently to land-use change and variations in environmental factors	Shuaidong Hu a b, Yongfu Li a b, Scott X. Chang a c, Yongchun Li a b, Wenjia Yang a b, Weijun Fu a b, Juan Liu a b, Peikun Jiang a b, Ziwen Lin a b	3.32604	10	0.392567	umol CO2 m-2 s-1	0.392567	15.8	NA	30°14ʹN,	119°42ʹE	30.233	119.705	30.233	Temperate Deciduous Forests	natural evergreen broadleaf forests	Cyclobalanopsis glauca, Castanopsis eyrei and Castanopsis sclerophylla,		Temperate Evergreen Forests	5.78	NA	Trenching	Co2/respiration chamber/gas analyzer	2013-2014	2013		22	18	Evergeen Broadleaf
Soil autotrophic and heterotrophic respiration respond differently to land-use change and variations in environmental factors	Shuaidong Hu a b, Yongfu Li a b, Scott X. Chang a c, Yongchun Li a b, Wenjia Yang a b, Weijun Fu a b, Juan Liu a b, Peikun Jiang a b, Ziwen Lin a b	3.41357	10	0.439511	umol CO2 m-2 s-1	0.439511	15.8	NA	30°14ʹN,	119°42ʹE	30.233	119.705	30.233	Temperate Deciduous Forests	natural evergreen broadleaf forests	Cyclobalanopsis glauca, Castanopsis eyrei and Castanopsis sclerophylla,		Temperate Evergreen Forests	5.78	NA	Trenching	Co2/respiration chamber/gas analyzer	2013-2014	2013		22	18	Evergeen Broadleaf
Soil autotrophic and heterotrophic respiration respond differently to land-use change and variations in environmental factors	Shuaidong Hu a b, Yongfu Li a b, Scott X. Chang a c, Yongchun Li a b, Wenjia Yang a b, Weijun Fu a b, Juan Liu a b, Peikun Jiang a b, Ziwen Lin a b	5.60175	10	0.592078	umol CO2 m-2 s-1	0.592078	15.8	NA	30°14ʹN,	119°42ʹE	30.233	119.705	30.233	Temperate Deciduous Forests	natural evergreen broadleaf forests	Cyclobalanopsis glauca, Castanopsis eyrei and Castanopsis sclerophylla,		Temperate Evergreen Forests	5.78	NA	Trenching	Co2/respiration chamber/gas analyzer	2013-2014	2013		22	18	Evergeen Broadleaf
Soil autotrophic and heterotrophic respiration respond differently to land-use change and variations in environmental factors	Shuaidong Hu a b, Yongfu Li a b, Scott X. Chang a c, Yongchun Li a b, Wenjia Yang a b, Weijun Fu a b, Juan Liu a b, Peikun Jiang a b, Ziwen Lin a b	7.87746	10	0.791589	umol CO2 m-2 s-1	0.791589	15.8	NA	30°14ʹN,	119°42ʹE	30.233	119.705	30.233	Temperate Deciduous Forests	natural evergreen broadleaf forests	Cyclobalanopsis glauca, Castanopsis eyrei and Castanopsis sclerophylla,		Temperate Evergreen Forests	5.78	NA	Trenching	Co2/respiration chamber/gas analyzer	2013-2014	2013		22	18	Evergeen Broadleaf
Soil autotrophic and heterotrophic respiration respond differently to land-use change and variations in environmental factors	Shuaidong Hu a b, Yongfu Li a b, Scott X. Chang a c, Yongchun Li a b, Wenjia Yang a b, Weijun Fu a b, Juan Liu a b, Peikun Jiang a b, Ziwen Lin a b	9.59302	10	0.853801	umol CO2 m-2 s-1	0.853801	15.8	NA	30°14ʹN,	119°42ʹE	30.233	119.705	30.233	Temperate Deciduous Forests	Moso bamboo plantations	Moso Bamboo		Temperate Evergreen Forests	5.59	NA	Trenching	Co2/respiration chamber/gas analyzer	2013-2014	2013		23	18	Moso Bamboo
Soil autotrophic and heterotrophic respiration respond differently to land-use change and variations in environmental factors	Shuaidong Hu a b, Yongfu Li a b, Scott X. Chang a c, Yongchun Li a b, Wenjia Yang a b, Weijun Fu a b, Juan Liu a b, Peikun Jiang a b, Ziwen Lin a b	10.9884	10	1.95322	umol CO2 m-2 s-1	1.95322	15.8	NA	30°14ʹN,	119°42ʹE	30.233	119.705	30.233	Temperate Deciduous Forests	Moso bamboo plantations	Moso Bamboo		Temperate Evergreen Forests	5.59	NA	Trenching	Co2/respiration chamber/gas analyzer	2013-2014	2013		23	18	Moso Bamboo
Soil autotrophic and heterotrophic respiration respond differently to land-use change and variations in environmental factors	Shuaidong Hu a b, Yongfu Li a b, Scott X. Chang a c, Yongchun Li a b, Wenjia Yang a b, Weijun Fu a b, Juan Liu a b, Peikun Jiang a b, Ziwen Lin a b	15.6977	10	1.80117	umol CO2 m-2 s-1	1.80117	15.8	NA	30°14ʹN,	119°42ʹE	30.233	119.705	30.233	Temperate Deciduous Forests	Moso bamboo plantations	Moso Bamboo		Temperate Evergreen Forests	5.59	NA	Trenching	Co2/respiration chamber/gas analyzer	2013-2014	2013		23	18	Moso Bamboo
Soil autotrophic and heterotrophic respiration respond differently to land-use change and variations in environmental factors	Shuaidong Hu a b, Yongfu Li a b, Scott X. Chang a c, Yongchun Li a b, Wenjia Yang a b, Weijun Fu a b, Juan Liu a b, Peikun Jiang a b, Ziwen Lin a b	19.5349	10	1.89474	umol CO2 m-2 s-1	1.89474	15.8	NA	30°14ʹN,	119°42ʹE	30.233	119.705	30.233	Temperate Deciduous Forests	Moso bamboo plantations	Moso Bamboo		Temperate Evergreen Forests	5.59	NA	Trenching	Co2/respiration chamber/gas analyzer	2013-2014	2013		23	18	Moso Bamboo
Soil autotrophic and heterotrophic respiration respond differently to land-use change and variations in environmental factors	Shuaidong Hu a b, Yongfu Li a b, Scott X. Chang a c, Yongchun Li a b, Wenjia Yang a b, Weijun Fu a b, Juan Liu a b, Peikun Jiang a b, Ziwen Lin a b	19.7093	10	2.11696	umol CO2 m-2 s-1	2.11696	15.8	NA	30°14ʹN,	119°42ʹE	30.233	119.705	30.233	Temperate Deciduous Forests	Moso bamboo plantations	Moso Bamboo		Temperate Evergreen Forests	5.59	NA	Trenching	Co2/respiration chamber/gas analyzer	2013-2014	2013		23	18	Moso Bamboo
Soil autotrophic and heterotrophic respiration respond differently to land-use change and variations in environmental factors	Shuaidong Hu a b, Yongfu Li a b, Scott X. Chang a c, Yongchun Li a b, Wenjia Yang a b, Weijun Fu a b, Juan Liu a b, Peikun Jiang a b, Ziwen Lin a b	23.5465	10	3.20468	umol CO2 m-2 s-1	3.20468	15.8	NA	30°14ʹN,	119°42ʹE	30.233	119.705	30.233	Temperate Deciduous Forests	Moso bamboo plantations	Moso Bamboo		Temperate Evergreen Forests	5.59	NA	Trenching	Co2/respiration chamber/gas analyzer	2013-2014	2013		23	18	Moso Bamboo
Soil autotrophic and heterotrophic respiration respond differently to land-use change and variations in environmental factors	Shuaidong Hu a b, Yongfu Li a b, Scott X. Chang a c, Yongchun Li a b, Wenjia Yang a b, Weijun Fu a b, Juan Liu a b, Peikun Jiang a b, Ziwen Lin a b	23.7209	10	3.09942	umol CO2 m-2 s-1	3.09942	15.8	NA	30°14ʹN,	119°42ʹE	30.233	119.705	30.233	Temperate Deciduous Forests	Moso bamboo plantations	Moso Bamboo		Temperate Evergreen Forests	5.59	NA	Trenching	Co2/respiration chamber/gas analyzer	2013-2014	2013		23	18	Moso Bamboo
Soil autotrophic and heterotrophic respiration respond differently to land-use change and variations in environmental factors	Shuaidong Hu a b, Yongfu Li a b, Scott X. Chang a c, Yongchun Li a b, Wenjia Yang a b, Weijun Fu a b, Juan Liu a b, Peikun Jiang a b, Ziwen Lin a b	27.3837	10	2.73684	umol CO2 m-2 s-1	2.73684	15.8	NA	30°14ʹN,	119°42ʹE	30.233	119.705	30.233	Temperate Deciduous Forests	Moso bamboo plantations	Moso Bamboo		Temperate Evergreen Forests	5.59	NA	Trenching	Co2/respiration chamber/gas analyzer	2013-2014	2013		23	18	Moso Bamboo
Soil autotrophic and heterotrophic respiration respond differently to land-use change and variations in environmental factors	Shuaidong Hu a b, Yongfu Li a b, Scott X. Chang a c, Yongchun Li a b, Wenjia Yang a b, Weijun Fu a b, Juan Liu a b, Peikun Jiang a b, Ziwen Lin a b	26.686	10	2.78363	umol CO2 m-2 s-1	2.78363	15.8	NA	30°14ʹN,	119°42ʹE	30.233	119.705	30.233	Temperate Deciduous Forests	Moso bamboo plantations	Moso Bamboo		Temperate Evergreen Forests	5.59	NA	Trenching	Co2/respiration chamber/gas analyzer	2013-2014	2013		23	18	Moso Bamboo
Soil autotrophic and heterotrophic respiration respond differently to land-use change and variations in environmental factors	Shuaidong Hu a b, Yongfu Li a b, Scott X. Chang a c, Yongchun Li a b, Wenjia Yang a b, Weijun Fu a b, Juan Liu a b, Peikun Jiang a b, Ziwen Lin a b	24.593	10	3.25146	umol CO2 m-2 s-1	3.25146	15.8	NA	30°14ʹN,	119°42ʹE	30.233	119.705	30.233	Temperate Deciduous Forests	Moso bamboo plantations	Moso Bamboo		Temperate Evergreen Forests	5.59	NA	Trenching	Co2/respiration chamber/gas analyzer	2013-2014	2013		23	18	Moso Bamboo
Soil autotrophic and heterotrophic respiration respond differently to land-use change and variations in environmental factors	Shuaidong Hu a b, Yongfu Li a b, Scott X. Chang a c, Yongchun Li a b, Wenjia Yang a b, Weijun Fu a b, Juan Liu a b, Peikun Jiang a b, Ziwen Lin a b	21.1919	10	3.62573	umol CO2 m-2 s-1	3.62573	15.8	NA	30°14ʹN,	119°42ʹE	30.233	119.705	30.233	Temperate Deciduous Forests	Moso bamboo plantations	Moso Bamboo		Temperate Evergreen Forests	5.59	NA	Trenching	Co2/respiration chamber/gas analyzer	2013-2014	2013		23	18	Moso Bamboo
Soil autotrophic and heterotrophic respiration respond differently to land-use change and variations in environmental factors	Shuaidong Hu a b, Yongfu Li a b, Scott X. Chang a c, Yongchun Li a b, Wenjia Yang a b, Weijun Fu a b, Juan Liu a b, Peikun Jiang a b, Ziwen Lin a b	24.593	10	3.00585	umol CO2 m-2 s-1	3.00585	15.8	NA	30°14ʹN,	119°42ʹE	30.233	119.705	30.233	Temperate Deciduous Forests	Moso bamboo plantations	Moso Bamboo		Temperate Evergreen Forests	5.59	NA	Trenching	Co2/respiration chamber/gas analyzer	2013-2014	2013		23	18	Moso Bamboo
Soil autotrophic and heterotrophic respiration respond differently to land-use change and variations in environmental factors	Shuaidong Hu a b, Yongfu Li a b, Scott X. Chang a c, Yongchun Li a b, Wenjia Yang a b, Weijun Fu a b, Juan Liu a b, Peikun Jiang a b, Ziwen Lin a b	22.1512	10	1.89474	umol CO2 m-2 s-1	1.89474	15.8	NA	30°14ʹN,	119°42ʹE	30.233	119.705	30.233	Temperate Deciduous Forests	Moso bamboo plantations	Moso Bamboo		Temperate Evergreen Forests	5.59	NA	Trenching	Co2/respiration chamber/gas analyzer	2013-2014	2013		23	18	Moso Bamboo
Soil autotrophic and heterotrophic respiration respond differently to land-use change and variations in environmental factors	Shuaidong Hu a b, Yongfu Li a b, Scott X. Chang a c, Yongchun Li a b, Wenjia Yang a b, Weijun Fu a b, Juan Liu a b, Peikun Jiang a b, Ziwen Lin a b	13.1686	10	2.33918	umol CO2 m-2 s-1	2.33918	15.8	NA	30°14ʹN,	119°42ʹE	30.233	119.705	30.233	Temperate Deciduous Forests	Moso bamboo plantations	Moso Bamboo		Temperate Evergreen Forests	5.59	NA	Trenching	Co2/respiration chamber/gas analyzer	2013-2014	2013		23	18	Moso Bamboo
Soil autotrophic and heterotrophic respiration respond differently to land-use change and variations in environmental factors	Shuaidong Hu a b, Yongfu Li a b, Scott X. Chang a c, Yongchun Li a b, Wenjia Yang a b, Weijun Fu a b, Juan Liu a b, Peikun Jiang a b, Ziwen Lin a b	15.8721	10	1.56725	umol CO2 m-2 s-1	1.56725	15.8	NA	30°14ʹN,	119°42ʹE	30.233	119.705	30.233	Temperate Deciduous Forests	Moso bamboo plantations	Moso Bamboo		Temperate Evergreen Forests	5.59	NA	Trenching	Co2/respiration chamber/gas analyzer	2013-2014	2013		23	18	Moso Bamboo
Soil autotrophic and heterotrophic respiration respond differently to land-use change and variations in environmental factors	Shuaidong Hu a b, Yongfu Li a b, Scott X. Chang a c, Yongchun Li a b, Wenjia Yang a b, Weijun Fu a b, Juan Liu a b, Peikun Jiang a b, Ziwen Lin a b	12.2965	10	2.18713	umol CO2 m-2 s-1	2.18713	15.8	NA	30°14ʹN,	119°42ʹE	30.233	119.705	30.233	Temperate Deciduous Forests	Moso bamboo plantations	Moso Bamboo		Temperate Evergreen Forests	5.59	NA	Trenching	Co2/respiration chamber/gas analyzer	2013-2014	2013		23	18	Moso Bamboo
Soil autotrophic and heterotrophic respiration respond differently to land-use change and variations in environmental factors	Shuaidong Hu a b, Yongfu Li a b, Scott X. Chang a c, Yongchun Li a b, Wenjia Yang a b, Weijun Fu a b, Juan Liu a b, Peikun Jiang a b, Ziwen Lin a b	9.76744	10	1.66082	umol CO2 m-2 s-1	1.66082	15.8	NA	30°14ʹN,	119°42ʹE	30.233	119.705	30.233	Temperate Deciduous Forests	Moso bamboo plantations	Moso Bamboo		Temperate Evergreen Forests	5.59	NA	Trenching	Co2/respiration chamber/gas analyzer	2013-2014	2013		23	18	Moso Bamboo
Soil autotrophic and heterotrophic respiration respond differently to land-use change and variations in environmental factors	Shuaidong Hu a b, Yongfu Li a b, Scott X. Chang a c, Yongchun Li a b, Wenjia Yang a b, Weijun Fu a b, Juan Liu a b, Peikun Jiang a b, Ziwen Lin a b	4.01163	10	0.619883	umol CO2 m-2 s-1	0.619883	15.8	NA	30°14ʹN,	119°42ʹE	30.233	119.705	30.233	Temperate Deciduous Forests	Moso bamboo plantations	Moso Bamboo		Temperate Evergreen Forests	5.59	NA	Trenching	Co2/respiration chamber/gas analyzer	2013-2014	2013		23	18	Moso Bamboo
Soil autotrophic and heterotrophic respiration respond differently to land-use change and variations in environmental factors	Shuaidong Hu a b, Yongfu Li a b, Scott X. Chang a c, Yongchun Li a b, Wenjia Yang a b, Weijun Fu a b, Juan Liu a b, Peikun Jiang a b, Ziwen Lin a b	4.88372	10	0.678363	umol CO2 m-2 s-1	0.678363	15.8	NA	30°14ʹN,	119°42ʹE	30.233	119.705	30.233	Temperate Deciduous Forests	Moso bamboo plantations	Moso Bamboo		Temperate Evergreen Forests	5.59	NA	Trenching	Co2/respiration chamber/gas analyzer	2013-2014	2013		23	18	Moso Bamboo
Soil autotrophic and heterotrophic respiration respond differently to land-use change and variations in environmental factors	Shuaidong Hu a b, Yongfu Li a b, Scott X. Chang a c, Yongchun Li a b, Wenjia Yang a b, Weijun Fu a b, Juan Liu a b, Peikun Jiang a b, Ziwen Lin a b	3.31395	10	0.701754	umol CO2 m-2 s-1	0.701754	15.8	NA	30°14ʹN,	119°42ʹE	30.233	119.705	30.233	Temperate Deciduous Forests	Moso bamboo plantations	Moso Bamboo		Temperate Evergreen Forests	5.59	NA	Trenching	Co2/respiration chamber/gas analyzer	2013-2014	2013		23	18	Moso Bamboo
Soil autotrophic and heterotrophic respiration respond differently to land-use change and variations in environmental factors	Shuaidong Hu a b, Yongfu Li a b, Scott X. Chang a c, Yongchun Li a b, Wenjia Yang a b, Weijun Fu a b, Juan Liu a b, Peikun Jiang a b, Ziwen Lin a b	3.57558	10	0.584795	umol CO2 m-2 s-1	0.584795	15.8	NA	30°14ʹN,	119°42ʹE	30.233	119.705	30.233	Temperate Deciduous Forests	Moso bamboo plantations	Moso Bamboo		Temperate Evergreen Forests	5.59	NA	Trenching	Co2/respiration chamber/gas analyzer	2013-2014	2013		23	18	Moso Bamboo
Soil autotrophic and heterotrophic respiration respond differently to land-use change and variations in environmental factors	Shuaidong Hu a b, Yongfu Li a b, Scott X. Chang a c, Yongchun Li a b, Wenjia Yang a b, Weijun Fu a b, Juan Liu a b, Peikun Jiang a b, Ziwen Lin a b	6.36628	10	0.584795	umol CO2 m-2 s-1	0.584795	15.8	NA	30°14ʹN,	119°42ʹE	30.233	119.705	30.233	Temperate Deciduous Forests	Moso bamboo plantations	Moso Bamboo		Temperate Evergreen Forests	5.59	NA	Trenching	Co2/respiration chamber/gas analyzer	2013-2014	2013		23	18	Moso Bamboo
Soil autotrophic and heterotrophic respiration respond differently to land-use change and variations in environmental factors	Shuaidong Hu a b, Yongfu Li a b, Scott X. Chang a c, Yongchun Li a b, Wenjia Yang a b, Weijun Fu a b, Juan Liu a b, Peikun Jiang a b, Ziwen Lin a b	7.15116	10	1.01754	umol CO2 m-2 s-1	1.01754	15.8	NA	30°14ʹN,	119°42ʹE	30.233	119.705	30.233	Temperate Deciduous Forests	Moso bamboo plantations	Moso Bamboo		Temperate Evergreen Forests	5.59	NA	Trenching	Co2/respiration chamber/gas analyzer	2013-2014	2013		23	18	Moso Bamboo
N and P addition increase soil respiration but decrease contribution of heterotrophic respiration in semiarid grassland	Zhou, Chen, Yang, Jian Lai, Chen, Xu	22.0113	5	0.250681	g m-2 h-1	1.58222	8.8	528	36°42′42″–36°46′28″N	109°13′46″–109°16′03″E	36.743	109.267	36.7744	Temperate Deciduous Forests	Semiarid grassland	Stipa bungeana/Lespedeza davurica		Mountain Grasslands	8.6	11.7	Root exclusion collar	Co2/respiration chamber/gas analyzer	2018	2018	N/P addition	25	20
N and P addition increase soil respiration but decrease contribution of heterotrophic respiration in semiarid grassland	Zhou, Chen, Yang, Jian Lai, Chen, Xu	26.0057	5	0.344414	g m-2 h-1	2.17384	8.8	528	36°42′42″–36°46′28″N	109°13′46″–109°16′03″E	36.743	109.267	36.7744	Temperate Deciduous Forests	Semiarid grassland	Stipa bungeana/Lespedeza davurica		Mountain Grasslands	8.6	11.7	Root exclusion collar	Co2/respiration chamber/gas analyzer	2018	2018	N/P addition	25	20
N and P addition increase soil respiration but decrease contribution of heterotrophic respiration in semiarid grassland	Zhou, Chen, Yang, Jian Lai, Chen, Xu	24.221	5	0.645232	g m-2 h-1	4.07251	8.8	528	36°42′42″–36°46′28″N	109°13′46″–109°16′03″E	36.743	109.267	36.7744	Temperate Deciduous Forests	Semiarid grassland	Stipa bungeana/Lespedeza davurica		Mountain Grasslands	8.6	11.7	Root exclusion collar	Co2/respiration chamber/gas analyzer	2018	2018	N/P addition	25	20
N and P addition increase soil respiration but decrease contribution of heterotrophic respiration in semiarid grassland	Zhou, Chen, Yang, Jian Lai, Chen, Xu	24.136	5	0.5297	g m-2 h-1	3.34331	8.8	528	36°42′42″–36°46′28″N	109°13′46″–109°16′03″E	36.743	109.267	36.7744	Temperate Deciduous Forests	Semiarid grassland	Stipa bungeana/Lespedeza davurica		Mountain Grasslands	8.6	11.7	Root exclusion collar	Co2/respiration chamber/gas analyzer	2018	2018	N/P addition	25	20
N and P addition increase soil respiration but decrease contribution of heterotrophic respiration in semiarid grassland	Zhou, Chen, Yang, Jian Lai, Chen, Xu	14.3626	5	0.209264	g m-2 h-1	1.32081	8.8	528	36°42′42″–36°46′28″N	109°13′46″–109°16′03″E	36.743	109.267	36.7744	Temperate Deciduous Forests	Semiarid grassland	Stipa bungeana/Lespedeza davurica		Mountain Grasslands	8.6	11.7	Root exclusion collar	Co2/respiration chamber/gas analyzer	2018	2018	N/P addition	25	20
N and P addition increase soil respiration but decrease contribution of heterotrophic respiration in semiarid grassland	Zhou, Chen, Yang, Jian Lai, Chen, Xu	10.5382	5	0.0959128	g m-2 h-1	0.605373	8.8	528	36°42′42″–36°46′28″N	109°13′46″–109°16′03″E	36.743	109.267	36.7744	Temperate Deciduous Forests	Semiarid grassland	Stipa bungeana/Lespedeza davurica		Mountain Grasslands	8.6	11.7	Root exclusion collar	Co2/respiration chamber/gas analyzer	2018	2018	N/P addition	25	20
N and P addition increase soil respiration but decrease contribution of heterotrophic respiration in semiarid grassland	Zhou, Chen, Yang, Jian Lai, Chen, Xu	1.35977	5	0.0283379	g m-2 h-1	0.17886	8.8	528	36°42′42″–36°46′28″N	109°13′46″–109°16′03″E	36.743	109.267	36.7744	Temperate Deciduous Forests	Semiarid grassland	Stipa bungeana/Lespedeza davurica		Mountain Grasslands	8.6	11.7	Root exclusion collar	Co2/respiration chamber/gas analyzer	2018	2018	N/P addition	25	20
N and P addition increase soil respiration but decrease contribution of heterotrophic respiration in semiarid grassland	Zhou, Chen, Yang, Jian Lai, Chen, Xu	-1.44476	5	0.0326975	g m-2 h-1	0.206377	8.8	528	36°42′42″–36°46′28″N	109°13′46″–109°16′03″E	36.743	109.267	36.7744	Temperate Deciduous Forests	Semiarid grassland	Stipa bungeana/Lespedeza davurica		Mountain Grasslands	8.6	11.7	Root exclusion collar	Co2/respiration chamber/gas analyzer	2018	2018	N/P addition	25	20
N and P addition increase soil respiration but decrease contribution of heterotrophic respiration in semiarid grassland	Zhou, Chen, Yang, Jian Lai, Chen, Xu	-2.12465	5	0.0348774	g m-2 h-1	0.220135	8.8	528	36°42′42″–36°46′28″N	109°13′46″–109°16′03″E	36.743	109.267	36.7744	Temperate Deciduous Forests	Semiarid grassland	Stipa bungeana/Lespedeza davurica		Mountain Grasslands	8.6	11.7	Root exclusion collar	Co2/respiration chamber/gas analyzer	2018	2018	N/P addition	25	20
N and P addition increase soil respiration but decrease contribution of heterotrophic respiration in semiarid grassland	Zhou, Chen, Yang, Jian Lai, Chen, Xu	1.27479	5	0.0370572	g m-2 h-1	0.233894	8.8	528	36°42′42″–36°46′28″N	109°13′46″–109°16′03″E	36.743	109.267	36.7744	Temperate Deciduous Forests	Semiarid grassland	Stipa bungeana/Lespedeza davurica		Mountain Grasslands	8.6	11.7	Root exclusion collar	Co2/respiration chamber/gas analyzer	2018	2018	N/P addition	25	20
N and P addition increase soil respiration but decrease contribution of heterotrophic respiration in semiarid grassland	Zhou, Chen, Yang, Jian Lai, Chen, Xu	11.6431	5	0.0479564	g m-2 h-1	0.302686	8.8	528	36°42′42″–36°46′28″N	109°13′46″–109°16′03″E	36.743	109.267	36.7744	Temperate Deciduous Forests	Semiarid grassland	Stipa bungeana/Lespedeza davurica		Mountain Grasslands	8.6	11.7	Root exclusion collar	Co2/respiration chamber/gas analyzer	2018	2018	N/P addition	25	20
N and P addition increase soil respiration but decrease contribution of heterotrophic respiration in semiarid grassland	Zhou, Chen, Yang, Jian Lai, Chen, Xu	16.4873	5	0.143869	g m-2 h-1	0.908059	8.8	528	36°42′42″–36°46′28″N	109°13′46″–109°16′03″E	36.743	109.267	36.7744	Temperate Deciduous Forests	Semiarid grassland	Stipa bungeana/Lespedeza davurica		Mountain Grasslands	8.6	11.7	Root exclusion collar	Co2/respiration chamber/gas analyzer	2018	2018	N/P addition	25	20
Partitioning of soil respiration into its autotrophic and heterotrophic components by means of tree-girdling in old boreal spruce forest	Hogberg, Singh, Lofvenius, Nordgren	9.29032	12.5	2.58065	mg C m-2 h-1	2.32632	2.9	660	64°00′N	20°35′E	64	20.5833	64	Boreal Forests/Taiga	Boreal Forest	Picea abies		Boreal Forests/Taiga	4.1	32	Tree-girdling	Mass spectometry	2002	2002		28	22
Partitioning of soil respiration into its autotrophic and heterotrophic components by means of tree-girdling in old boreal spruce forest	Hogberg, Singh, Lofvenius, Nordgren	9.16129	12.5	71.0744	mg C m-2 h-1	1.64387	2.9	660	64°00′N	20°35′E	64	20.5833	64	Boreal Forests/Taiga	Boreal Forest	Picea abies		Boreal Forests/Taiga	4.1	32	Tree-girdling	Mass spectometry	2002	2002		28	22
Partitioning of soil respiration into its autotrophic and heterotrophic components by means of tree-girdling in old boreal spruce forest	Hogberg, Singh, Lofvenius, Nordgren	9.80645	12.5	92.2314	mg C m-2 h-1	2.13321	2.9	660	64°00′N	20°35′E	64	20.5833	64	Boreal Forests/Taiga	Boreal Forest	Picea abies		Boreal Forests/Taiga	4.1	32	Tree-girdling	Mass spectometry	2002	2002		28	22
Partitioning of soil respiration into its autotrophic and heterotrophic components by means of tree-girdling in old boreal spruce forest	Hogberg, Singh, Lofvenius, Nordgren	12.6452	12.5	90.2479	mg C m-2 h-1	2.08733	2.9	660	64°00′N	20°35′E	64	20.5833	64	Boreal Forests/Taiga	Boreal Forest	Picea abies		Boreal Forests/Taiga	4.1	32	Tree-girdling	Mass spectometry	2002	2002		28	22
Partitioning of soil respiration into its autotrophic and heterotrophic components by means of tree-girdling in old boreal spruce forest	Hogberg, Singh, Lofvenius, Nordgren	13.8065	12.5	72.3967	mg C m-2 h-1	1.67445	2.9	660	64°00′N	20°35′E	64	20.5833	64	Boreal Forests/Taiga	Boreal Forest	Picea abies		Boreal Forests/Taiga	4.1	32	Tree-girdling	Mass spectometry	2002	2002		28	22
Partitioning of soil respiration into its autotrophic and heterotrophic components by means of tree-girdling in old boreal spruce forest	Hogberg, Singh, Lofvenius, Nordgren	13.5484	12.5	58.5124	mg C m-2 h-1	1.35333	2.9	660	64°00′N	20°35′E	64	20.5833	64	Boreal Forests/Taiga	Boreal Forest	Picea abies		Boreal Forests/Taiga	4.1	32	Tree-girdling	Mass spectometry	2002	2002		28	22
Partitioning of soil respiration into its autotrophic and heterotrophic components by means of tree-girdling in old boreal spruce forest	Hogberg, Singh, Lofvenius, Nordgren	9.67742	12.5	67.7686	mg C m-2 h-1	1.56741	2.9	660	64°00′N	20°35′E	64	20.5833	64	Boreal Forests/Taiga	Boreal Forest	Picea abies		Boreal Forests/Taiga	4.1	32	Tree-girdling	Mass spectometry	2002	2002		28	22
Partitioning of soil respiration into its autotrophic and heterotrophic components by means of tree-girdling in old boreal spruce forest	Hogberg, Singh, Lofvenius, Nordgren	2.58065	12.5	28.7603	mg C m-2 h-1	0.665194	2.9	660	64°00′N	20°35′E	64	20.5833	64	Boreal Forests/Taiga	Boreal Forest	Picea abies		Boreal Forests/Taiga	4.1	32	Tree-girdling	Mass spectometry	2002	2002		28	22
Contribution of autotrophic and heterotrophic respiration to soil CO2 efflux in Chinese fir plantations	Tian, Wang, Peng, Yan, Fang, Zhu, Chen	7.12329	5	0.148387	umol m-2 s-1	0.148387	17.2	1422	28*06'N	113*01'E	28.1	113.017	28.1002	Temperate Deciduous Forests	Chinese Fir Plantation	Cunninghamia lanceolata		Tropical Moist Forests	5	NA	Trenching	Co2/respiration chamber/gas analyzer	2007	2007		29	23
Contribution of autotrophic and heterotrophic respiration to soil CO2 efflux in Chinese fir plantations	Tian, Wang, Peng, Yan, Fang, Zhu, Chen	9.65753	5	0.290323	umol m-2 s-1	0.290323	17.2	1422	28*06'N	113*01'E	28.1	113.017	28.1002	Temperate Deciduous Forests	Chinese Fir Plantation	Cunninghamia lanceolata		Tropical Moist Forests	5	NA	Trenching	Co2/respiration chamber/gas analyzer	2007	2007		29	23
Contribution of autotrophic and heterotrophic respiration to soil CO2 efflux in Chinese fir plantations	Tian, Wang, Peng, Yan, Fang, Zhu, Chen	14.2466	5	0.490323	umol m-2 s-1	0.490323	17.2	1422	28*06'N	113*01'E	28.1	113.017	28.1002	Temperate Deciduous Forests	Chinese Fir Plantation	Cunninghamia lanceolata		Tropical Moist Forests	5	NA	Trenching	Co2/respiration chamber/gas analyzer	2007	2007		29	23
Contribution of autotrophic and heterotrophic respiration to soil CO2 efflux in Chinese fir plantations	Tian, Wang, Peng, Yan, Fang, Zhu, Chen	16.8493	5	0.722581	umol m-2 s-1	0.722581	17.2	1422	28*06'N	113*01'E	28.1	113.017	28.1002	Temperate Deciduous Forests	Chinese Fir Plantation	Cunninghamia lanceolata		Tropical Moist Forests	5	NA	Trenching	Co2/respiration chamber/gas analyzer	2007	2007		29	23
Contribution of autotrophic and heterotrophic respiration to soil CO2 efflux in Chinese fir plantations	Tian, Wang, Peng, Yan, Fang, Zhu, Chen	24.3836	5	1.42581	umol m-2 s-1	1.42581	17.2	1422	28*06'N	113*01'E	28.1	113.017	28.1002	Temperate Deciduous Forests	Chinese Fir Plantation	Cunninghamia lanceolata		Tropical Moist Forests	5	NA	Trenching	Co2/respiration chamber/gas analyzer	2007	2007		29	23
Contribution of autotrophic and heterotrophic respiration to soil CO2 efflux in Chinese fir plantations	Tian, Wang, Peng, Yan, Fang, Zhu, Chen	24.589	5	1.50968	umol m-2 s-1	1.50968	17.2	1422	28*06'N	113*01'E	28.1	113.017	28.1002	Temperate Deciduous Forests	Chinese Fir Plantation	Cunninghamia lanceolata		Tropical Moist Forests	5	NA	Trenching	Co2/respiration chamber/gas analyzer	2007	2007		29	23
Contribution of autotrophic and heterotrophic respiration to soil CO2 efflux in Chinese fir plantations	Tian, Wang, Peng, Yan, Fang, Zhu, Chen	27.6027	5	1.65806	umol m-2 s-1	1.65806	17.2	1422	28*06'N	113*01'E	28.1	113.017	28.1002	Temperate Deciduous Forests	Chinese Fir Plantation	Cunninghamia lanceolata		Tropical Moist Forests	5	NA	Trenching	Co2/respiration chamber/gas analyzer	2007	2007		29	23
Contribution of autotrophic and heterotrophic respiration to soil CO2 efflux in Chinese fir plantations	Tian, Wang, Peng, Yan, Fang, Zhu, Chen	27.1233	5	1.50968	umol m-2 s-1	1.50968	17.2	1422	28*06'N	113*01'E	28.1	113.017	28.1002	Temperate Deciduous Forests	Chinese Fir Plantation	Cunninghamia lanceolata		Tropical Moist Forests	5	NA	Trenching	Co2/respiration chamber/gas analyzer	2007	2007		29	23
Contribution of autotrophic and heterotrophic respiration to soil CO2 efflux in Chinese fir plantations	Tian, Wang, Peng, Yan, Fang, Zhu, Chen	23.9041	5	1.8129	umol m-2 s-1	1.8129	17.2	1422	28*06'N	113*01'E	28.1	113.017	28.1002	Temperate Deciduous Forests	Chinese Fir Plantation	Cunninghamia lanceolata		Tropical Moist Forests	5	NA	Trenching	Co2/respiration chamber/gas analyzer	2007	2007		29	23
Contribution of autotrophic and heterotrophic respiration to soil CO2 efflux in Chinese fir plantations	Tian, Wang, Peng, Yan, Fang, Zhu, Chen	19.1096	5	0.754839	umol m-2 s-1	0.754839	17.2	1422	28*06'N	113*01'E	28.1	113.017	28.1002	Temperate Deciduous Forests	Chinese Fir Plantation	Cunninghamia lanceolata		Tropical Moist Forests	5	NA	Trenching	Co2/respiration chamber/gas analyzer	2007	2007		29	23
Contribution of autotrophic and heterotrophic respiration to soil CO2 efflux in Chinese fir plantations	Tian, Wang, Peng, Yan, Fang, Zhu, Chen	13.6986	5	0.432258	umol m-2 s-1	0.432258	17.2	1422	28*06'N	113*01'E	28.1	113.017	28.1002	Temperate Deciduous Forests	Chinese Fir Plantation	Cunninghamia lanceolata		Tropical Moist Forests	5	NA	Trenching	Co2/respiration chamber/gas analyzer	2007	2007		29	23
Contribution of autotrophic and heterotrophic respiration to soil CO2 efflux in Chinese fir plantations	Tian, Wang, Peng, Yan, Fang, Zhu, Chen	8.56164	5	0.264516	umol m-2 s-1	0.264516	17.2	1422	28*06'N	113*01'E	28.1	113.017	28.1002	Temperate Deciduous Forests	Chinese Fir Plantation	Cunninghamia lanceolata		Tropical Moist Forests	5	NA	Trenching	Co2/respiration chamber/gas analyzer	2007	2007		29	23
Total and heterotrophic soil respiration in a swamp forest and oil palm plantations on peat in Central Kalimantan, Indonesia	Hergoualc’h, Hendry, Murdiyarso, Verchot	26.6461	10	28.0563	kg C ha-1 d-1	2.70744	27	2058	2°47′39″S	111°48′64″E	2.794	111.818	-2.79417	Tropical Moist Forests		Multiple		Tropical Moist Forests	3.7	39.9	Trenching	Co2/respiration chamber/gas analyzer	2013-2014	2013		31	24	OP2012, 2007 was not trenched
Total and heterotrophic soil respiration in a swamp forest and oil palm plantations on peat in Central Kalimantan, Indonesia	Hergoualc’h, Hendry, Murdiyarso, Verchot	25.7026	10	37.8591	kg C ha-1 d-1	3.65341	27	2058	2°47′39″S	111°48′64″E	2.794	111.818	-2.79417	Tropical Moist Forests		Multiple		Tropical Moist Forests	3.7	39.9	Trenching	Co2/respiration chamber/gas analyzer	2013-2014	2013		31	24	OP2012, 2007 was not trenched
Total and heterotrophic soil respiration in a swamp forest and oil palm plantations on peat in Central Kalimantan, Indonesia	Hergoualc’h, Hendry, Murdiyarso, Verchot	28.5539	10	26.7042	kg C ha-1 d-1	2.57696	27	2058	2°47′39″S	111°48′64″E	2.794	111.818	-2.79417	Tropical Moist Forests		Multiple		Tropical Moist Forests	3.7	39.9	Trenching	Co2/respiration chamber/gas analyzer	2013-2014	2013		31	24	OP2012, 2007 was not trenched
Total and heterotrophic soil respiration in a swamp forest and oil palm plantations on peat in Central Kalimantan, Indonesia	Hergoualc’h, Hendry, Murdiyarso, Verchot	30.6256	10	42.0845	kg C ha-1 d-1	4.06116	27	2058	2°47′39″S	111°48′64″E	2.794	111.818	-2.79417	Tropical Moist Forests		Multiple		Tropical Moist Forests	3.7	39.9	Trenching	Co2/respiration chamber/gas analyzer	2013-2014	2013		31	24	OP2012, 2007 was not trenched
Total and heterotrophic soil respiration in a swamp forest and oil palm plantations on peat in Central Kalimantan, Indonesia	Hergoualc’h, Hendry, Murdiyarso, Verchot	28.0205	10	36	kg C ha-1 d-1	3.474	27	2058	2°47′39″S	111°48′64″E	2.794	111.818	-2.79417	Tropical Moist Forests		Multiple		Tropical Moist Forests	3.7	39.9	Trenching	Co2/respiration chamber/gas analyzer	2013-2014	2013		31	24	OP2012, 2007 was not trenched
Total and heterotrophic soil respiration in a swamp forest and oil palm plantations on peat in Central Kalimantan, Indonesia	Hergoualc’h, Hendry, Murdiyarso, Verchot	29.4154	10	27.3803	kg C ha-1 d-1	2.6422	27	2058	2°47′39″S	111°48′64″E	2.794	111.818	-2.79417	Tropical Moist Forests		Multiple		Tropical Moist Forests	3.7	39.9	Trenching	Co2/respiration chamber/gas analyzer	2013-2014	2013		31	24	OP2012, 2007 was not trenched
Total and heterotrophic soil respiration in a swamp forest and oil palm plantations on peat in Central Kalimantan, Indonesia	Hergoualc’h, Hendry, Murdiyarso, Verchot	27.8564	10	23.1549	kg C ha-1 d-1	2.23445	27	2058	2°47′39″S	111°48′64″E	2.794	111.818	-2.79417	Tropical Moist Forests		Multiple		Tropical Moist Forests	3.7	39.9	Trenching	Co2/respiration chamber/gas analyzer	2013-2014	2013		31	24	OP2012, 2007 was not trenched
Total and heterotrophic soil respiration in a swamp forest and oil palm plantations on peat in Central Kalimantan, Indonesia	Hergoualc’h, Hendry, Murdiyarso, Verchot	28.7179	10	37.8591	kg C ha-1 d-1	3.65341	27	2058	2°47′39″S	111°48′64″E	2.794	111.818	-2.79417	Tropical Moist Forests		Multiple		Tropical Moist Forests	3.7	39.9	Trenching	Co2/respiration chamber/gas analyzer	2013-2014	2013		31	24	OP2012, 2007 was not trenched
Total and heterotrophic soil respiration in a swamp forest and oil palm plantations on peat in Central Kalimantan, Indonesia	Hergoualc’h, Hendry, Murdiyarso, Verchot	29.8462	10	41.2394	kg C ha-1 d-1	3.97961	27	2058	2°47′39″S	111°48′64″E	2.794	111.818	-2.79417	Tropical Moist Forests		Multiple		Tropical Moist Forests	3.7	39.9	Trenching	Co2/respiration chamber/gas analyzer	2013-2014	2013		31	24	OP2012, 2007 was not trenched
Total and heterotrophic soil respiration in a swamp forest and oil palm plantations on peat in Central Kalimantan, Indonesia	Hergoualc’h, Hendry, Murdiyarso, Verchot	28.3077	10	33.1268	kg C ha-1 d-1	3.19673	27	2058	2°47′39″S	111°48′64″E	2.794	111.818	-2.79417	Tropical Moist Forests		Multiple		Tropical Moist Forests	3.7	39.9	Trenching	Co2/respiration chamber/gas analyzer	2013-2014	2013		31	24	OP2012, 2007 was not trenched
Total and heterotrophic soil respiration in a swamp forest and oil palm plantations on peat in Central Kalimantan, Indonesia	Hergoualc’h, Hendry, Murdiyarso, Verchot	26.8308	10	27.7183	kg C ha-1 d-1	2.67482	27	2058	2°47′39″S	111°48′64″E	2.794	111.818	-2.79417	Tropical Moist Forests		Multiple		Tropical Moist Forests	3.7	39.9	Trenching	Co2/respiration chamber/gas analyzer	2013-2014	2013		31	24	OP2012, 2007 was not trenched
Total and heterotrophic soil respiration in a swamp forest and oil palm plantations on peat in Central Kalimantan, Indonesia	Hergoualc’h, Hendry, Murdiyarso, Verchot	27.959	10	23.662	kg C ha-1 d-1	2.28338	27	2058	2°47′39″S	111°48′64″E	2.794	111.818	-2.79417	Tropical Moist Forests		Multiple		Tropical Moist Forests	3.7	39.9	Trenching	Co2/respiration chamber/gas analyzer	2013-2014	2013		31	24	OP2012, 2007 was not trenched
Topographic variation in heterotrophic and autotrophic soil respiration in a tropical seasonal forest in Thailand	Takahashi, Hirai, Limtong	22.6316	10	4.47368	gC m-2 d-1	4.3113	25	1650	14°35′N	98°52′E	14.583	98.8667	14.5833	Tropical Moist Forests	Mixed deciduous/ Tropical seasonal forest	Multiple		Tropical Moist Forests	6.4	14.4	Trenching	Static chamber	1998	1998		34	25	Lower Slope
Topographic variation in heterotrophic and autotrophic soil respiration in a tropical seasonal forest in Thailand	Takahashi, Hirai, Limtong	20.8271	10	2.06767	gC m-2 d-1	1.99262	25	1650	14°35′N	98°52′E	14.583	98.8667	14.5833	Tropical Moist Forests	Mixed deciduous/ Tropical seasonal forest	Multiple		Tropical Moist Forests	6.4	14.4	Trenching	Static chamber	1998	1998		34	25	Lower Slope
Topographic variation in heterotrophic and autotrophic soil respiration in a tropical seasonal forest in Thailand	Takahashi, Hirai, Limtong	27.6692	10	4.47368	gC m-2 d-1	4.3113	25	1650	14°35′N	98°52′E	14.583	98.8667	14.5833	Tropical Moist Forests	Mixed deciduous/ Tropical seasonal forest	Multiple		Tropical Moist Forests	6.4	14.4	Trenching	Static chamber	1998	1998		34	25	Lower Slope
Topographic variation in heterotrophic and autotrophic soil respiration in a tropical seasonal forest in Thailand	Takahashi, Hirai, Limtong	26.4662	10	6.20301	gC m-2 d-1	5.97786	25	1650	14°35′N	98°52′E	14.583	98.8667	14.5833	Tropical Moist Forests	Mixed deciduous/ Tropical seasonal forest	Multiple		Tropical Moist Forests	6.4	14.4	Trenching	Static chamber	1998	1998		34	25	Lower Slope
Topographic variation in heterotrophic and autotrophic soil respiration in a tropical seasonal forest in Thailand	Takahashi, Hirai, Limtong	24.6617	10	5.15038	gC m-2 d-1	4.96343	25	1650	14°35′N	98°52′E	14.583	98.8667	14.5833	Tropical Moist Forests	Mixed deciduous/ Tropical seasonal forest	Multiple		Tropical Moist Forests	6.4	14.4	Trenching	Static chamber	1998	1998		34	25	Lower Slope
Topographic variation in heterotrophic and autotrophic soil respiration in a tropical seasonal forest in Thailand	Takahashi, Hirai, Limtong	25.3383	10	5.6391	gC m-2 d-1	5.43442	25	1650	14°35′N	98°52′E	14.583	98.8667	14.5833	Tropical Moist Forests	Mixed deciduous/ Tropical seasonal forest	Multiple		Tropical Moist Forests	6.4	14.4	Trenching	Static chamber	1998	1998		34	25	Lower Slope
Seasonal and diurnal dynamics of soil respiration fluxes in two typical forests on the semiarid Loess Plateau of China: Temperature sensitivities of autotrophs and heterotrophs and analyses of integrated driving factors	Wei-Yu Shi a c e, Jian-Guo Zhang a e, Mei-Jie Yan a b, Norikazu Yamanaka d, Sheng Du	8.99553	6	3.09203	umol CO2 m-2 s-1	3.09203	10.6	498	36°25.40'N,	109°31.53′E	36.423	109.525	36.4233	Temperate Deciduous Forests	Oak Forest	Robinia pseudoacacia/Quercus liaotungensis		Temperate Deciduous Forests	NA	NA	Trenching	Co2/respiration chamber/gas analyzer	2010	2010		35	26	Oak forest (did not use plantation since temp was difficult to see)
Seasonal and diurnal dynamics of soil respiration fluxes in two typical forests on the semiarid Loess Plateau of China: Temperature sensitivities of autotrophs and heterotrophs and analyses of integrated driving factors	Wei-Yu Shi a c e, Jian-Guo Zhang a e, Mei-Jie Yan a b, Norikazu Yamanaka d, Sheng Du	17.757	6	2.38855	umol CO2 m-2 s-1	2.38855	10.6	498	36°25.40'N,	109°31.53′E	36.423	109.525	36.4233	Temperate Deciduous Forests		Robinia pseudoacacia/Quercus liaotungensis		Temperate Deciduous Forests	NA	NA	Trenching	Co2/respiration chamber/gas analyzer	2010	2010		35	26	Oak forest (did not use plantation since temp was difficult to see)
Seasonal and diurnal dynamics of soil respiration fluxes in two typical forests on the semiarid Loess Plateau of China: Temperature sensitivities of autotrophs and heterotrophs and analyses of integrated driving factors	Wei-Yu Shi a c e, Jian-Guo Zhang a e, Mei-Jie Yan a b, Norikazu Yamanaka d, Sheng Du	14.5545	6	5.44785	umol CO2 m-2 s-1	5.44785	10.6	498	36°25.40'N,	109°31.53′E	36.423	109.525	36.4233	Temperate Deciduous Forests		Robinia pseudoacacia/Quercus liaotungensis		Temperate Deciduous Forests	NA	NA	Trenching	Co2/respiration chamber/gas analyzer	2010	2010		35	26	Oak forest (did not use plantation since temp was difficult to see)
Seasonal and diurnal dynamics of soil respiration fluxes in two typical forests on the semiarid Loess Plateau of China: Temperature sensitivities of autotrophs and heterotrophs and analyses of integrated driving factors	Wei-Yu Shi a c e, Jian-Guo Zhang a e, Mei-Jie Yan a b, Norikazu Yamanaka d, Sheng Du	15.34	6	2.24131	umol CO2 m-2 s-1	2.24131	10.6	498	36°25.40'N,	109°31.53′E	36.423	109.525	36.4233	Temperate Deciduous Forests		Robinia pseudoacacia/Quercus liaotungensis		Temperate Deciduous Forests	NA	NA	Trenching	Co2/respiration chamber/gas analyzer	2010	2010		35	26	Oak forest (did not use plantation since temp was difficult to see)
Seasonal and diurnal dynamics of soil respiration fluxes in two typical forests on the semiarid Loess Plateau of China: Temperature sensitivities of autotrophs and heterotrophs and analyses of integrated driving factors	Wei-Yu Shi a c e, Jian-Guo Zhang a e, Mei-Jie Yan a b, Norikazu Yamanaka d, Sheng Du	17.9987	6	4.2863	umol CO2 m-2 s-1	4.2863	10.6	498	36°25.40'N,	109°31.53′E	36.423	109.525	36.4233	Temperate Deciduous Forests		Robinia pseudoacacia/Quercus liaotungensis		Temperate Deciduous Forests	NA	NA	Trenching	Co2/respiration chamber/gas analyzer	2010	2010		35	26	Oak forest (did not use plantation since temp was difficult to see)
Seasonal and diurnal dynamics of soil respiration fluxes in two typical forests on the semiarid Loess Plateau of China: Temperature sensitivities of autotrophs and heterotrophs and analyses of integrated driving factors	Wei-Yu Shi a c e, Jian-Guo Zhang a e, Mei-Jie Yan a b, Norikazu Yamanaka d, Sheng Du	18.1195	6	2.78119	umol CO2 m-2 s-1	2.78119	10.6	498	36°25.40'N,	109°31.53′E	36.423	109.525	36.4233	Temperate Deciduous Forests		Robinia pseudoacacia/Quercus liaotungensis		Temperate Deciduous Forests	NA	NA	Trenching	Co2/respiration chamber/gas analyzer	2010	2010		35	26	Oak forest (did not use plantation since temp was difficult to see)
Seasonal and diurnal dynamics of soil respiration fluxes in two typical forests on the semiarid Loess Plateau of China: Temperature sensitivities of autotrophs and heterotrophs and analyses of integrated driving factors	Wei-Yu Shi a c e, Jian-Guo Zhang a e, Mei-Jie Yan a b, Norikazu Yamanaka d, Sheng Du	17.3945	6	4.25358	umol CO2 m-2 s-1	4.25358	10.6	498	36°25.40'N,	109°31.53′E	36.423	109.525	36.4233	Temperate Deciduous Forests		Robinia pseudoacacia/Quercus liaotungensis		Temperate Deciduous Forests	NA	NA	Trenching	Co2/respiration chamber/gas analyzer	2010	2010		35	26	Oak forest (did not use plantation since temp was difficult to see)
Seasonal and diurnal dynamics of soil respiration fluxes in two typical forests on the semiarid Loess Plateau of China: Temperature sensitivities of autotrophs and heterotrophs and analyses of integrated driving factors	Wei-Yu Shi a c e, Jian-Guo Zhang a e, Mei-Jie Yan a b, Norikazu Yamanaka d, Sheng Du	21.0803	6	3.74642	umol CO2 m-2 s-1	3.74642	10.6	498	36°25.40'N,	109°31.53′E	36.423	109.525	36.4233	Temperate Deciduous Forests		Robinia pseudoacacia/Quercus liaotungensis		Temperate Deciduous Forests	NA	NA	Trenching	Co2/respiration chamber/gas analyzer	2010	2010		35	26	Oak forest (did not use plantation since temp was difficult to see)
Seasonal and diurnal dynamics of soil respiration fluxes in two typical forests on the semiarid Loess Plateau of China: Temperature sensitivities of autotrophs and heterotrophs and analyses of integrated driving factors	Wei-Yu Shi a c e, Jian-Guo Zhang a e, Mei-Jie Yan a b, Norikazu Yamanaka d, Sheng Du	19.3884	6	3.2229	umol CO2 m-2 s-1	3.2229	10.6	498	36°25.40'N,	109°31.53′E	36.423	109.525	36.4233	Temperate Deciduous Forests		Robinia pseudoacacia/Quercus liaotungensis		Temperate Deciduous Forests	NA	NA	Trenching	Co2/respiration chamber/gas analyzer	2010	2010		35	26	Oak forest (did not use plantation since temp was difficult to see)
Seasonal and diurnal dynamics of soil respiration fluxes in two typical forests on the semiarid Loess Plateau of China: Temperature sensitivities of autotrophs and heterotrophs and analyses of integrated driving factors	Wei-Yu Shi a c e, Jian-Guo Zhang a e, Mei-Jie Yan a b, Norikazu Yamanaka d, Sheng Du	19.5697	6	4.7771	umol CO2 m-2 s-1	4.7771	10.6	498	36°25.40'N,	109°31.53′E	36.423	109.525	36.4233	Temperate Deciduous Forests		Robinia pseudoacacia/Quercus liaotungensis		Temperate Deciduous Forests	NA	NA	Trenching	Co2/respiration chamber/gas analyzer	2010	2010		35	26	Oak forest (did not use plantation since temp was difficult to see)
Seasonal and diurnal dynamics of soil respiration fluxes in two typical forests on the semiarid Loess Plateau of China: Temperature sensitivities of autotrophs and heterotrophs and analyses of integrated driving factors	Wei-Yu Shi a c e, Jian-Guo Zhang a e, Mei-Jie Yan a b, Norikazu Yamanaka d, Sheng Du	17.5757	6	3.89366	umol CO2 m-2 s-1	3.89366	10.6	498	36°25.40'N,	109°31.53′E	36.423	109.525	36.4233	Temperate Deciduous Forests		Robinia pseudoacacia/Quercus liaotungensis		Temperate Deciduous Forests	NA	NA	Trenching	Co2/respiration chamber/gas analyzer	2010	2010		35	26	Oak forest (did not use plantation since temp was difficult to see)
Seasonal and diurnal dynamics of soil respiration fluxes in two typical forests on the semiarid Loess Plateau of China: Temperature sensitivities of autotrophs and heterotrophs and analyses of integrated driving factors	Wei-Yu Shi a c e, Jian-Guo Zhang a e, Mei-Jie Yan a b, Norikazu Yamanaka d, Sheng Du	17.757	6	4.33538	umol CO2 m-2 s-1	4.33538	10.6	498	36°25.40'N,	109°31.53′E	36.423	109.525	36.4233	Temperate Deciduous Forests		Robinia pseudoacacia/Quercus liaotungensis		Temperate Deciduous Forests	NA	NA	Trenching	Co2/respiration chamber/gas analyzer	2010	2010		35	26	Oak forest (did not use plantation since temp was difficult to see)
Seasonal and diurnal dynamics of soil respiration fluxes in two typical forests on the semiarid Loess Plateau of China: Temperature sensitivities of autotrophs and heterotrophs and analyses of integrated driving factors	Wei-Yu Shi a c e, Jian-Guo Zhang a e, Mei-Jie Yan a b, Norikazu Yamanaka d, Sheng Du	18.18	6	4.48262	umol CO2 m-2 s-1	4.48262	10.6	498	36°25.40'N,	109°31.53′E	36.423	109.525	36.4233	Temperate Deciduous Forests		Robinia pseudoacacia/Quercus liaotungensis		Temperate Deciduous Forests	NA	NA	Trenching	Co2/respiration chamber/gas analyzer	2010	2010		35	26	Oak forest (did not use plantation since temp was difficult to see)
Seasonal and diurnal dynamics of soil respiration fluxes in two typical forests on the semiarid Loess Plateau of China: Temperature sensitivities of autotrophs and heterotrophs and analyses of integrated driving factors	Wei-Yu Shi a c e, Jian-Guo Zhang a e, Mei-Jie Yan a b, Norikazu Yamanaka d, Sheng Du	12.9231	6	2.65031	umol CO2 m-2 s-1	2.65031	10.6	498	36°25.40'N,	109°31.53′E	36.423	109.525	36.4233	Temperate Deciduous Forests		Robinia pseudoacacia/Quercus liaotungensis		Temperate Deciduous Forests	NA	NA	Trenching	Co2/respiration chamber/gas analyzer	2010	2010		35	26	Oak forest (did not use plantation since temp was difficult to see)
Seasonal and diurnal dynamics of soil respiration fluxes in two typical forests on the semiarid Loess Plateau of China: Temperature sensitivities of autotrophs and heterotrophs and analyses of integrated driving factors	Wei-Yu Shi a c e, Jian-Guo Zhang a e, Mei-Jie Yan a b, Norikazu Yamanaka d, Sheng Du	12.0771	6	2.09407	umol CO2 m-2 s-1	2.09407	10.6	498	36°25.40'N,	109°31.53′E	36.423	109.525	36.4233	Temperate Deciduous Forests		Robinia pseudoacacia/Quercus liaotungensis		Temperate Deciduous Forests	NA	NA	Trenching	Co2/respiration chamber/gas analyzer	2010	2010		35	26	Oak forest (did not use plantation since temp was difficult to see)
Nonlinear decoupling of autotrophic and heterotrophic soil respiration in response to drought duration and N addition in a meadow steppe	Bo Meng, Raúl Ochoa-Hueso, Junqin Li, Shangzhi Zhong, Yuan Yao, Xuechen Yang, Scott L. Collins & Wei Sun	19.5143	10	0.97491	umol CO2 m-2 s-1	0.97491	6.4	411	44° 30′–44° 45′ N	123° 31′–123° 56′ E	44.625	123.517	44.5	Temperate Grasslands	Meadow steppe	Leymus chinensis		Temperate Grasslands	9.22	21	Root exclusion collar	Co2/respiration chamber/gas analyzer	2017	2017	Nitrogen + Drought	36	27
Nonlinear decoupling of autotrophic and heterotrophic soil respiration in response to drought duration and N addition in a meadow steppe	Bo Meng, Raúl Ochoa-Hueso, Junqin Li, Shangzhi Zhong, Yuan Yao, Xuechen Yang, Scott L. Collins & Wei Sun	22.3	10	1.99283	umol CO2 m-2 s-1	1.99283	6.4	411	44° 30′–44° 45′ N	123° 31′–123° 56′ E	44.625	123.517	44.5	Temperate Grasslands	Meadow steppe	Leymus chinensis		Temperate Grasslands	9.22	21	Root exclusion collar	Co2/respiration chamber/gas analyzer	2017	2017	Nitrogen + Drought	36	27
Nonlinear decoupling of autotrophic and heterotrophic soil respiration in response to drought duration and N addition in a meadow steppe	Bo Meng, Raúl Ochoa-Hueso, Junqin Li, Shangzhi Zhong, Yuan Yao, Xuechen Yang, Scott L. Collins & Wei Sun	24.9571	10	2.95341	umol CO2 m-2 s-1	2.95341	6.4	411	44° 30′–44° 45′ N	123° 31′–123° 56′ E	44.625	123.517	44.5	Temperate Grasslands	Meadow steppe	Leymus chinensis		Temperate Grasslands	9.22	21	Root exclusion collar	Co2/respiration chamber/gas analyzer	2017	2017	Nitrogen + Drought	36	27
Nonlinear decoupling of autotrophic and heterotrophic soil respiration in response to drought duration and N addition in a meadow steppe	Bo Meng, Raúl Ochoa-Hueso, Junqin Li, Shangzhi Zhong, Yuan Yao, Xuechen Yang, Scott L. Collins & Wei Sun	26.0286	10	2.81004	umol CO2 m-2 s-1	2.81004	6.4	411	44° 30′–44° 45′ N	123° 31′–123° 56′ E	44.625	123.517	44.5	Temperate Grasslands	Meadow steppe	Leymus chinensis		Temperate Grasslands	9.22	21	Root exclusion collar	Co2/respiration chamber/gas analyzer	2017	2017	Nitrogen + Drought	36	27
Effects of wildfire on soil respiration and its heterotrophic and autotrophic components in a montane coniferous forest	Jian Song, Zhen Liu, Yuan Zhang, Tao Yan, Zehao Shen, Shilong Piao	8.51074	5	0.33	umol m-2 s-1	0.33	15.6	1326	25°07.492′N	102°17.098′E	25.125	102.285	25.1249	Tropical Moist Forests	Coniferous forest	Pinus yunnanensis		Tropical Moist Forests	NA	NA	Trenching	Co2/respiration chamber/gas analyzer	2014	2014		37	28	Should be CO2 mols according to article
Effects of wildfire on soil respiration and its heterotrophic and autotrophic components in a montane coniferous forest	Jian Song, Zhen Liu, Yuan Zhang, Tao Yan, Zehao Shen, Shilong Piao	9.54177	5	0.29	umol m-2 s-1	0.29	15.6	1326	25°07.492′N	102°17.098′E	25.125	102.285	25.1249	Tropical Moist Forests	Coniferous forest	Pinus yunnanensis		Tropical Moist Forests	NA	NA	Trenching	Co2/respiration chamber/gas analyzer	2014	2014		37	28	Should be CO2 mols according to article
Effects of wildfire on soil respiration and its heterotrophic and autotrophic components in a montane coniferous forest	Jian Song, Zhen Liu, Yuan Zhang, Tao Yan, Zehao Shen, Shilong Piao	13.1313	5	0.37	umol m-2 s-1	0.37	15.6	1326	25°07.492′N	102°17.098′E	25.125	102.285	25.1249	Tropical Moist Forests	Coniferous forest	Pinus yunnanensis		Tropical Moist Forests	NA	NA	Trenching	Co2/respiration chamber/gas analyzer	2014	2014		37	28	Should be CO2 mols according to article
Effects of wildfire on soil respiration and its heterotrophic and autotrophic components in a montane coniferous forest	Jian Song, Zhen Liu, Yuan Zhang, Tao Yan, Zehao Shen, Shilong Piao	19.3938	5	0.575	umol m-2 s-1	0.575	15.6	1326	25°07.492′N	102°17.098′E	25.125	102.285	25.1249	Tropical Moist Forests	Coniferous forest	Pinus yunnanensis		Tropical Moist Forests	NA	NA	Trenching	Co2/respiration chamber/gas analyzer	2014	2014		37	28	Should be CO2 mols according to article
Effects of wildfire on soil respiration and its heterotrophic and autotrophic components in a montane coniferous forest	Jian Song, Zhen Liu, Yuan Zhang, Tao Yan, Zehao Shen, Shilong Piao	22.7542	5	0.675	umol m-2 s-1	0.675	15.6	1326	25°07.492′N	102°17.098′E	25.125	102.285	25.1249	Tropical Moist Forests	Coniferous forest	Pinus yunnanensis		Tropical Moist Forests	NA	NA	Trenching	Co2/respiration chamber/gas analyzer	2014	2014		37	28	Should be CO2 mols according to article
Effects of wildfire on soil respiration and its heterotrophic and autotrophic components in a montane coniferous forest	Jian Song, Zhen Liu, Yuan Zhang, Tao Yan, Zehao Shen, Shilong Piao	20.7685	5	0.785	umol m-2 s-1	0.785	15.6	1326	25°07.492′N	102°17.098′E	25.125	102.285	25.1249	Tropical Moist Forests	Coniferous forest	Pinus yunnanensis		Tropical Moist Forests	NA	NA	Trenching	Co2/respiration chamber/gas analyzer	2014	2014		37	28	Should be CO2 mols according to article
Effects of wildfire on soil respiration and its heterotrophic and autotrophic components in a montane coniferous forest	Jian Song, Zhen Liu, Yuan Zhang, Tao Yan, Zehao Shen, Shilong Piao	20.4248	5	0.92	umol m-2 s-1	0.92	15.6	1326	25°07.492′N	102°17.098′E	25.125	102.285	25.1249	Tropical Moist Forests	Coniferous forest	Pinus yunnanensis		Tropical Moist Forests	NA	NA	Trenching	Co2/respiration chamber/gas analyzer	2014	2014		37	28	Should be CO2 mols according to article
Effects of wildfire on soil respiration and its heterotrophic and autotrophic components in a montane coniferous forest	Jian Song, Zhen Liu, Yuan Zhang, Tao Yan, Zehao Shen, Shilong Piao	20.5776	5	1	umol m-2 s-1	1	15.6	1326	25°07.492′N	102°17.098′E	25.125	102.285	25.1249	Tropical Moist Forests	Coniferous forest	Pinus yunnanensis		Tropical Moist Forests	NA	NA	Trenching	Co2/respiration chamber/gas analyzer	2014	2014		37	28	Should be CO2 mols according to article
Effects of wildfire on soil respiration and its heterotrophic and autotrophic components in a montane coniferous forest	Jian Song, Zhen Liu, Yuan Zhang, Tao Yan, Zehao Shen, Shilong Piao	19.5847	5	1.015	umol m-2 s-1	1.015	15.6	1326	25°07.492′N	102°17.098′E	25.125	102.285	25.1249	Tropical Moist Forests	Coniferous forest	Pinus yunnanensis		Tropical Moist Forests	NA	NA	Trenching	Co2/respiration chamber/gas analyzer	2014	2014		37	28	Should be CO2 mols according to article
Effects of wildfire on soil respiration and its heterotrophic and autotrophic components in a montane coniferous forest	Jian Song, Zhen Liu, Yuan Zhang, Tao Yan, Zehao Shen, Shilong Piao	17.2554	5	0.925	umol m-2 s-1	0.925	15.6	1326	25°07.492′N	102°17.098′E	25.125	102.285	25.1249	Tropical Moist Forests	Coniferous forest	Pinus yunnanensis		Tropical Moist Forests	NA	NA	Trenching	Co2/respiration chamber/gas analyzer	2014	2014		37	28	Should be CO2 mols according to article
Effects of wildfire on soil respiration and its heterotrophic and autotrophic components in a montane coniferous forest	Jian Song, Zhen Liu, Yuan Zhang, Tao Yan, Zehao Shen, Shilong Piao	13.895	5	0.655	umol m-2 s-1	0.655	15.6	1326	25°07.492′N	102°17.098′E	25.125	102.285	25.1249	Tropical Moist Forests	Coniferous forest	Pinus yunnanensis		Tropical Moist Forests	NA	NA	Trenching	Co2/respiration chamber/gas analyzer	2014	2014		37	28	Should be CO2 mols according to article
Effects of wildfire on soil respiration and its heterotrophic and autotrophic components in a montane coniferous forest	Jian Song, Zhen Liu, Yuan Zhang, Tao Yan, Zehao Shen, Shilong Piao	11.0692	5	0.395	umol m-2 s-1	0.395	15.6	1326	25°07.492′N	102°17.098′E	25.125	102.285	25.1249	Tropical Moist Forests	Coniferous forest	Pinus yunnanensis		Tropical Moist Forests	NA	NA	Trenching	Co2/respiration chamber/gas analyzer	2014	2014		37	28	Should be CO2 mols according to article
Are variations in heterotrophic soil respiration related to changes in substrate availability and microbial biomass carbon in the subtropical forests?	Hui Wei, Xiaomei Chen, Guoliang Xiao, Bertrand Guenet, Sara Vicca & Weijun Shen	17.7089	5	1.39385	umol m-2 s-1	1.39385	22.3	1678	23°09′ ~ 23°11′N	112°30′ ~ 112°33′E,	23.167	112.5	23.15	Tropical Moist Forests	monsoon evergreen broadleaved forest	Mixed	Castanopsis chinensis, Schima superba, Cryptocarya chinensis, Machilus chinensis, Syzygium rehderianum	Tropical Moist Forests	NA	NA	Trenching	Co2/respiration chamber/gas analyzer	2010-2011	2010		38	29	BF
Are variations in heterotrophic soil respiration related to changes in substrate availability and microbial biomass carbon in the subtropical forests?	Hui Wei, Xiaomei Chen, Guoliang Xiao, Bertrand Guenet, Sara Vicca & Weijun Shen	21.9138	5	1.54154	umol m-2 s-1	1.54154	22.3	1678	23°09′ ~ 23°11′N	112°30′ ~ 112°33′E,	23.167	112.5	23.15	Tropical Moist Forests	monsoon evergreen broadleaved forest	Mixed		Tropical Moist Forests	NA	NA	Trenching	Co2/respiration chamber/gas analyzer	2010-2011	2010		38	29	BF
Are variations in heterotrophic soil respiration related to changes in substrate availability and microbial biomass carbon in the subtropical forests?	Hui Wei, Xiaomei Chen, Guoliang Xiao, Bertrand Guenet, Sara Vicca & Weijun Shen	22.1563	5	1.56615	umol m-2 s-1	1.56615	22.3	1678	23°09′ ~ 23°11′N	112°30′ ~ 112°33′E,	23.167	112.5	23.15	Tropical Moist Forests	monsoon evergreen broadleaved forest	Mixed		Tropical Moist Forests	NA	NA	Trenching	Co2/respiration chamber/gas analyzer	2010-2011	2010		38	29	BF
Are variations in heterotrophic soil respiration related to changes in substrate availability and microbial biomass carbon in the subtropical forests?	Hui Wei, Xiaomei Chen, Guoliang Xiao, Bertrand Guenet, Sara Vicca & Weijun Shen	26.7655	5	2.53846	umol m-2 s-1	2.53846	22.3	1678	23°09′ ~ 23°11′N	112°30′ ~ 112°33′E,	23.167	112.5	23.15	Tropical Moist Forests	monsoon evergreen broadleaved forest	Mixed		Tropical Moist Forests	NA	NA	Trenching	Co2/respiration chamber/gas analyzer	2010-2011	2010		38	29	BF
Are variations in heterotrophic soil respiration related to changes in substrate availability and microbial biomass carbon in the subtropical forests?	Hui Wei, Xiaomei Chen, Guoliang Xiao, Bertrand Guenet, Sara Vicca & Weijun Shen	25.9569	5	2.40308	umol m-2 s-1	2.40308	22.3	1678	23°09′ ~ 23°11′N	112°30′ ~ 112°33′E,	23.167	112.5	23.15	Tropical Moist Forests	monsoon evergreen broadleaved forest	Mixed		Tropical Moist Forests	NA	NA	Trenching	Co2/respiration chamber/gas analyzer	2010-2011	2010		38	29	BF
Are variations in heterotrophic soil respiration related to changes in substrate availability and microbial biomass carbon in the subtropical forests?	Hui Wei, Xiaomei Chen, Guoliang Xiao, Bertrand Guenet, Sara Vicca & Weijun Shen	26.1186	5	2.29231	umol m-2 s-1	2.29231	22.3	1678	23°09′ ~ 23°11′N	112°30′ ~ 112°33′E,	23.167	112.5	23.15	Tropical Moist Forests	monsoon evergreen broadleaved forest	Mixed		Tropical Moist Forests	NA	NA	Trenching	Co2/respiration chamber/gas analyzer	2010-2011	2010		38	29	BF
Are variations in heterotrophic soil respiration related to changes in substrate availability and microbial biomass carbon in the subtropical forests?	Hui Wei, Xiaomei Chen, Guoliang Xiao, Bertrand Guenet, Sara Vicca & Weijun Shen	25.2291	5	2.08308	umol m-2 s-1	2.08308	22.3	1678	23°09′ ~ 23°11′N	112°30′ ~ 112°33′E,	23.167	112.5	23.15	Tropical Moist Forests	monsoon evergreen broadleaved forest	Mixed		Tropical Moist Forests	NA	NA	Trenching	Co2/respiration chamber/gas analyzer	2010-2011	2010		38	29	BF
Are variations in heterotrophic soil respiration related to changes in substrate availability and microbial biomass carbon in the subtropical forests?	Hui Wei, Xiaomei Chen, Guoliang Xiao, Bertrand Guenet, Sara Vicca & Weijun Shen	25.4717	5	2.23077	umol m-2 s-1	2.23077	22.3	1678	23°09′ ~ 23°11′N	112°30′ ~ 112°33′E,	23.167	112.5	23.15	Tropical Moist Forests	monsoon evergreen broadleaved forest	Mixed		Tropical Moist Forests	NA	NA	Trenching	Co2/respiration chamber/gas analyzer	2010-2011	2010		38	29	BF
Are variations in heterotrophic soil respiration related to changes in substrate availability and microbial biomass carbon in the subtropical forests?	Hui Wei, Xiaomei Chen, Guoliang Xiao, Bertrand Guenet, Sara Vicca & Weijun Shen	25.876	5	2.42769	umol m-2 s-1	2.42769	22.3	1678	23°09′ ~ 23°11′N	112°30′ ~ 112°33′E,	23.167	112.5	23.15	Tropical Moist Forests	monsoon evergreen broadleaved forest	Mixed		Tropical Moist Forests	NA	NA	Trenching	Co2/respiration chamber/gas analyzer	2010-2011	2010		38	29	BF
Are variations in heterotrophic soil respiration related to changes in substrate availability and microbial biomass carbon in the subtropical forests?	Hui Wei, Xiaomei Chen, Guoliang Xiao, Bertrand Guenet, Sara Vicca & Weijun Shen	21.0243	5	1.64	umol m-2 s-1	1.64	22.3	1678	23°09′ ~ 23°11′N	112°30′ ~ 112°33′E,	23.167	112.5	23.15	Tropical Moist Forests	monsoon evergreen broadleaved forest	Mixed		Tropical Moist Forests	NA	NA	Trenching	Co2/respiration chamber/gas analyzer	2010-2011	2010		38	29	BF
Are variations in heterotrophic soil respiration related to changes in substrate availability and microbial biomass carbon in the subtropical forests?	Hui Wei, Xiaomei Chen, Guoliang Xiao, Bertrand Guenet, Sara Vicca & Weijun Shen	21.1051	5	1.82462	umol m-2 s-1	1.82462	22.3	1678	23°09′ ~ 23°11′N	112°30′ ~ 112°33′E,	23.167	112.5	23.15	Tropical Moist Forests	monsoon evergreen broadleaved forest	Mixed		Tropical Moist Forests	NA	NA	Trenching	Co2/respiration chamber/gas analyzer	2010-2011	2010		38	29	BF
Are variations in heterotrophic soil respiration related to changes in substrate availability and microbial biomass carbon in the subtropical forests?	Hui Wei, Xiaomei Chen, Guoliang Xiao, Bertrand Guenet, Sara Vicca & Weijun Shen	17.1429	5	1.19692	umol m-2 s-1	1.19692	22.3	1678	23°09′ ~ 23°11′N	112°30′ ~ 112°33′E,	23.167	112.5	23.15	Tropical Moist Forests	monsoon evergreen broadleaved forest	Mixed		Tropical Moist Forests	NA	NA	Trenching	Co2/respiration chamber/gas analyzer	2010-2011	2010		38	29	BF
Are variations in heterotrophic soil respiration related to changes in substrate availability and microbial biomass carbon in the subtropical forests?	Hui Wei, Xiaomei Chen, Guoliang Xiao, Bertrand Guenet, Sara Vicca & Weijun Shen	17.3854	5	1	umol m-2 s-1	1	22.3	1678	23°09′ ~ 23°11′N	112°30′ ~ 112°33′E,	23.167	112.5	23.15	Tropical Moist Forests	monsoon evergreen broadleaved forest	Mixed		Tropical Moist Forests	NA	NA	Trenching	Co2/respiration chamber/gas analyzer	2010-2011	2010		38	29	BF
Are variations in heterotrophic soil respiration related to changes in substrate availability and microbial biomass carbon in the subtropical forests?	Hui Wei, Xiaomei Chen, Guoliang Xiao, Bertrand Guenet, Sara Vicca & Weijun Shen	18.3558	5	1.14769	umol m-2 s-1	1.14769	22.3	1678	23°09′ ~ 23°11′N	112°30′ ~ 112°33′E,	23.167	112.5	23.15	Tropical Moist Forests	monsoon evergreen broadleaved forest	Mixed		Tropical Moist Forests	NA	NA	Trenching	Co2/respiration chamber/gas analyzer	2010-2011	2010		38	29	BF
Are variations in heterotrophic soil respiration related to changes in substrate availability and microbial biomass carbon in the subtropical forests?	Hui Wei, Xiaomei Chen, Guoliang Xiao, Bertrand Guenet, Sara Vicca & Weijun Shen	16.2534	5	1.49231	umol m-2 s-1	1.49231	22.3	1678	23°09′ ~ 23°11′N	112°30′ ~ 112°33′E,	23.167	112.5	23.15	Tropical Moist Forests	monsoon evergreen broadleaved forest	Mixed		Tropical Moist Forests	NA	NA	Trenching	Co2/respiration chamber/gas analyzer	2010-2011	2010		38	29	BF
Are variations in heterotrophic soil respiration related to changes in substrate availability and microbial biomass carbon in the subtropical forests?	Hui Wei, Xiaomei Chen, Guoliang Xiao, Bertrand Guenet, Sara Vicca & Weijun Shen	17.734	5	1.40741	umol m-2 s-1	1.40741	22.3	1678	23°09′ ~ 23°11′N	112°30′ ~ 112°33′E,	23.167	112.5	23.15	Tropical Moist Forests	mixed coniferous and broadleaved forest		Pinus massoniana (Conifer) Schima superba (Broadleaf)	Tropical Moist Forests	NA	NA	Trenching	Co2/respiration chamber/gas analyzer	2010-2011	2010		39	29	CF
Are variations in heterotrophic soil respiration related to changes in substrate availability and microbial biomass carbon in the subtropical forests?	Hui Wei, Xiaomei Chen, Guoliang Xiao, Bertrand Guenet, Sara Vicca & Weijun Shen	19.1379	5	1.22222	umol m-2 s-1	1.22222	22.3	1678	23°09′ ~ 23°11′N	112°30′ ~ 112°33′E,	23.167	112.5	23.15	Tropical Moist Forests	mixed coniferous and broadleaved forest			Tropical Moist Forests	NA	NA	Trenching	Co2/respiration chamber/gas analyzer	2010-2011	2010		39	29	CF
Are variations in heterotrophic soil respiration related to changes in substrate availability and microbial biomass carbon in the subtropical forests?	Hui Wei, Xiaomei Chen, Guoliang Xiao, Bertrand Guenet, Sara Vicca & Weijun Shen	22.1675	5	1.61728	umol m-2 s-1	1.61728	22.3	1678	23°09′ ~ 23°11′N	112°30′ ~ 112°33′E,	23.167	112.5	23.15	Tropical Moist Forests	mixed coniferous and broadleaved forest			Tropical Moist Forests	NA	NA	Trenching	Co2/respiration chamber/gas analyzer	2010-2011	2010		39	29	CF
Are variations in heterotrophic soil respiration related to changes in substrate availability and microbial biomass carbon in the subtropical forests?	Hui Wei, Xiaomei Chen, Guoliang Xiao, Bertrand Guenet, Sara Vicca & Weijun Shen	22.537	5	1.37037	umol m-2 s-1	1.37037	22.3	1678	23°09′ ~ 23°11′N	112°30′ ~ 112°33′E,	23.167	112.5	23.15	Tropical Moist Forests	mixed coniferous and broadleaved forest			Tropical Moist Forests	NA	NA	Trenching	Co2/respiration chamber/gas analyzer	2010-2011	2010		39	29	CF
Are variations in heterotrophic soil respiration related to changes in substrate availability and microbial biomass carbon in the subtropical forests?	Hui Wei, Xiaomei Chen, Guoliang Xiao, Bertrand Guenet, Sara Vicca & Weijun Shen	26.8966	5	2.48148	umol m-2 s-1	2.48148	22.3	1678	23°09′ ~ 23°11′N	112°30′ ~ 112°33′E,	23.167	112.5	23.15	Tropical Moist Forests	mixed coniferous and broadleaved forest			Tropical Moist Forests	NA	NA	Trenching	Co2/respiration chamber/gas analyzer	2010-2011	2010		39	29	CF
Are variations in heterotrophic soil respiration related to changes in substrate availability and microbial biomass carbon in the subtropical forests?	Hui Wei, Xiaomei Chen, Guoliang Xiao, Bertrand Guenet, Sara Vicca & Weijun Shen	26.3793	5	2.7037	umol m-2 s-1	2.7037	22.3	1678	23°09′ ~ 23°11′N	112°30′ ~ 112°33′E,	23.167	112.5	23.15	Tropical Moist Forests	mixed coniferous and broadleaved forest			Tropical Moist Forests	NA	NA	Trenching	Co2/respiration chamber/gas analyzer	2010-2011	2010		39	29	CF
Are variations in heterotrophic soil respiration related to changes in substrate availability and microbial biomass carbon in the subtropical forests?	Hui Wei, Xiaomei Chen, Guoliang Xiao, Bertrand Guenet, Sara Vicca & Weijun Shen	26.3054	5	2.08642	umol m-2 s-1	2.08642	22.3	1678	23°09′ ~ 23°11′N	112°30′ ~ 112°33′E,	23.167	112.5	23.15	Tropical Moist Forests	mixed coniferous and broadleaved forest			Tropical Moist Forests	NA	NA	Trenching	Co2/respiration chamber/gas analyzer	2010-2011	2010		39	29	CF
Are variations in heterotrophic soil respiration related to changes in substrate availability and microbial biomass carbon in the subtropical forests?	Hui Wei, Xiaomei Chen, Guoliang Xiao, Bertrand Guenet, Sara Vicca & Weijun Shen	25.8621	5	2.20988	umol m-2 s-1	2.20988	22.3	1678	23°09′ ~ 23°11′N	112°30′ ~ 112°33′E,	23.167	112.5	23.15	Tropical Moist Forests	mixed coniferous and broadleaved forest			Tropical Moist Forests	NA	NA	Trenching	Co2/respiration chamber/gas analyzer	2010-2011	2010		39	29	CF
Are variations in heterotrophic soil respiration related to changes in substrate availability and microbial biomass carbon in the subtropical forests?	Hui Wei, Xiaomei Chen, Guoliang Xiao, Bertrand Guenet, Sara Vicca & Weijun Shen	26.0837	5	1.90124	umol m-2 s-1	1.90124	22.3	1678	23°09′ ~ 23°11′N	112°30′ ~ 112°33′E,	23.167	112.5	23.15	Tropical Moist Forests	mixed coniferous and broadleaved forest			Tropical Moist Forests	NA	NA	Trenching	Co2/respiration chamber/gas analyzer	2010-2011	2010		39	29	CF
Are variations in heterotrophic soil respiration related to changes in substrate availability and microbial biomass carbon in the subtropical forests?	Hui Wei, Xiaomei Chen, Guoliang Xiao, Bertrand Guenet, Sara Vicca & Weijun Shen	26.0837	5	2.35803	umol m-2 s-1	2.35803	22.3	1678	23°09′ ~ 23°11′N	112°30′ ~ 112°33′E,	23.167	112.5	23.15	Tropical Moist Forests	mixed coniferous and broadleaved forest			Tropical Moist Forests	NA	NA	Trenching	Co2/respiration chamber/gas analyzer	2010-2011	2010		39	29	CF
Are variations in heterotrophic soil respiration related to changes in substrate availability and microbial biomass carbon in the subtropical forests?	Hui Wei, Xiaomei Chen, Guoliang Xiao, Bertrand Guenet, Sara Vicca & Weijun Shen	22.2414	5	2.35803	umol m-2 s-1	2.35803	22.3	1678	23°09′ ~ 23°11′N	112°30′ ~ 112°33′E,	23.167	112.5	23.15	Tropical Moist Forests	mixed coniferous and broadleaved forest			Tropical Moist Forests	NA	NA	Trenching	Co2/respiration chamber/gas analyzer	2010-2011	2010		39	29	CF
Are variations in heterotrophic soil respiration related to changes in substrate availability and microbial biomass carbon in the subtropical forests?	Hui Wei, Xiaomei Chen, Guoliang Xiao, Bertrand Guenet, Sara Vicca & Weijun Shen	22.3153	5	2.25926	umol m-2 s-1	2.25926	22.3	1678	23°09′ ~ 23°11′N	112°30′ ~ 112°33′E,	23.167	112.5	23.15	Tropical Moist Forests	mixed coniferous and broadleaved forest			Tropical Moist Forests	NA	NA	Trenching	Co2/respiration chamber/gas analyzer	2010-2011	2010		39	29	CF
Are variations in heterotrophic soil respiration related to changes in substrate availability and microbial biomass carbon in the subtropical forests?	Hui Wei, Xiaomei Chen, Guoliang Xiao, Bertrand Guenet, Sara Vicca & Weijun Shen	18.3251	5	1.03704	umol m-2 s-1	1.03704	22.3	1678	23°09′ ~ 23°11′N	112°30′ ~ 112°33′E,	23.167	112.5	23.15	Tropical Moist Forests	mixed coniferous and broadleaved forest			Tropical Moist Forests	NA	NA	Trenching	Co2/respiration chamber/gas analyzer	2010-2011	2010		39	29	CF
Are variations in heterotrophic soil respiration related to changes in substrate availability and microbial biomass carbon in the subtropical forests?	Hui Wei, Xiaomei Chen, Guoliang Xiao, Bertrand Guenet, Sara Vicca & Weijun Shen	18.1773	5	1.12346	umol m-2 s-1	1.12346	22.3	1678	23°09′ ~ 23°11′N	112°30′ ~ 112°33′E,	23.167	112.5	23.15	Tropical Moist Forests	mixed coniferous and broadleaved forest			Tropical Moist Forests	NA	NA	Trenching	Co2/respiration chamber/gas analyzer	2010-2011	2010		39	29	CF
Are variations in heterotrophic soil respiration related to changes in substrate availability and microbial biomass carbon in the subtropical forests?	Hui Wei, Xiaomei Chen, Guoliang Xiao, Bertrand Guenet, Sara Vicca & Weijun Shen	18.4729	5	1.7037	umol m-2 s-1	1.7037	22.3	1678	23°09′ ~ 23°11′N	112°30′ ~ 112°33′E,	23.167	112.5	23.15	Tropical Moist Forests	mixed coniferous and broadleaved forest			Tropical Moist Forests	NA	NA	Trenching	Co2/respiration chamber/gas analyzer	2010-2011	2010		39	29	CF
Are variations in heterotrophic soil respiration related to changes in substrate availability and microbial biomass carbon in the subtropical forests?	Hui Wei, Xiaomei Chen, Guoliang Xiao, Bertrand Guenet, Sara Vicca & Weijun Shen	16.33	5	2.53086	umol m-2 s-1	2.53086	22.3	1678	23°09′ ~ 23°11′N	112°30′ ~ 112°33′E,	23.167	112.5	23.15	Tropical Moist Forests	mixed coniferous and broadleaved forest			Tropical Moist Forests	NA	NA	Trenching	Co2/respiration chamber/gas analyzer	2010-2011	2010		39	29	CF
Are variations in heterotrophic soil respiration related to changes in substrate availability and microbial biomass carbon in the subtropical forests?	Hui Wei, Xiaomei Chen, Guoliang Xiao, Bertrand Guenet, Sara Vicca & Weijun Shen	18.0872	5	1.16949	umol m-2 s-1	1.16949	21.7	1700	22°41′N	112°54′E	22.683	112.9	22.6833	Tropical Moist Forests	plantation with mixed conifers		Pinus massoniana Cunninghamia lanceolata	Tropical Moist Forests	NA	NA	Trenching	Co2/respiration chamber/gas analyzer	2010-2011	2010		40	29	CP
Are variations in heterotrophic soil respiration related to changes in substrate availability and microbial biomass carbon in the subtropical forests?	Hui Wei, Xiaomei Chen, Guoliang Xiao, Bertrand Guenet, Sara Vicca & Weijun Shen	13.8015	5	0.536723	umol m-2 s-1	0.536723	21.7	1700	22°41′N	112°54′E	22.683	112.9	22.6833	Tropical Moist Forests	plantation with mixed conifers			Tropical Moist Forests	NA	NA	Trenching	Co2/respiration chamber/gas analyzer	2010-2011	2010		40	29	CP
Are variations in heterotrophic soil respiration related to changes in substrate availability and microbial biomass carbon in the subtropical forests?	Hui Wei, Xiaomei Chen, Guoliang Xiao, Bertrand Guenet, Sara Vicca & Weijun Shen	21.8644	5	1.10169	umol m-2 s-1	1.10169	21.7	1700	22°41′N	112°54′E	22.683	112.9	22.6833	Tropical Moist Forests	plantation with mixed conifers			Tropical Moist Forests	NA	NA	Trenching	Co2/respiration chamber/gas analyzer	2010-2011	2010		40	29	CP
Are variations in heterotrophic soil respiration related to changes in substrate availability and microbial biomass carbon in the subtropical forests?	Hui Wei, Xiaomei Chen, Guoliang Xiao, Bertrand Guenet, Sara Vicca & Weijun Shen	16.9249	5	0.79661	umol m-2 s-1	0.79661	21.7	1700	22°41′N	112°54′E	22.683	112.9	22.6833	Tropical Moist Forests	plantation with mixed conifers			Tropical Moist Forests	NA	NA	Trenching	Co2/respiration chamber/gas analyzer	2010-2011	2010		40	29	CP
Are variations in heterotrophic soil respiration related to changes in substrate availability and microbial biomass carbon in the subtropical forests?	Hui Wei, Xiaomei Chen, Guoliang Xiao, Bertrand Guenet, Sara Vicca & Weijun Shen	20.9201	5	1.12429	umol m-2 s-1	1.12429	21.7	1700	22°41′N	112°54′E	22.683	112.9	22.6833	Tropical Moist Forests	plantation with mixed conifers			Tropical Moist Forests	NA	NA	Trenching	Co2/respiration chamber/gas analyzer	2010-2011	2010		40	29	CP
Are variations in heterotrophic soil respiration related to changes in substrate availability and microbial biomass carbon in the subtropical forests?	Hui Wei, Xiaomei Chen, Guoliang Xiao, Bertrand Guenet, Sara Vicca & Weijun Shen	15.6174	5	0.581921	umol m-2 s-1	0.581921	21.7	1700	22°41′N	112°54′E	22.683	112.9	22.6833	Tropical Moist Forests	plantation with mixed conifers			Tropical Moist Forests	NA	NA	Trenching	Co2/respiration chamber/gas analyzer	2010-2011	2010		40	29	CP
Are variations in heterotrophic soil respiration related to changes in substrate availability and microbial biomass carbon in the subtropical forests?	Hui Wei, Xiaomei Chen, Guoliang Xiao, Bertrand Guenet, Sara Vicca & Weijun Shen	23.3172	5	1.0452	umol m-2 s-1	1.0452	21.7	1700	22°41′N	112°54′E	22.683	112.9	22.6833	Tropical Moist Forests	plantation with mixed conifers			Tropical Moist Forests	NA	NA	Trenching	Co2/respiration chamber/gas analyzer	2010-2011	2010		40	29	CP
Are variations in heterotrophic soil respiration related to changes in substrate availability and microbial biomass carbon in the subtropical forests?	Hui Wei, Xiaomei Chen, Guoliang Xiao, Bertrand Guenet, Sara Vicca & Weijun Shen	25.1332	5	1.55367	umol m-2 s-1	1.55367	21.7	1700	22°41′N	112°54′E	22.683	112.9	22.6833	Tropical Moist Forests	plantation with mixed conifers			Tropical Moist Forests	NA	NA	Trenching	Co2/respiration chamber/gas analyzer	2010-2011	2010		40	29	CP
Are variations in heterotrophic soil respiration related to changes in substrate availability and microbial biomass carbon in the subtropical forests?	Hui Wei, Xiaomei Chen, Guoliang Xiao, Bertrand Guenet, Sara Vicca & Weijun Shen	28.2567	5	2.16384	umol m-2 s-1	2.16384	21.7	1700	22°41′N	112°54′E	22.683	112.9	22.6833	Tropical Moist Forests	plantation with mixed conifers			Tropical Moist Forests	NA	NA	Trenching	Co2/respiration chamber/gas analyzer	2010-2011	2010		40	29	CP
Are variations in heterotrophic soil respiration related to changes in substrate availability and microbial biomass carbon in the subtropical forests?	Hui Wei, Xiaomei Chen, Guoliang Xiao, Bertrand Guenet, Sara Vicca & Weijun Shen	27.2397	5	1.74576	umol m-2 s-1	1.74576	21.7	1700	22°41′N	112°54′E	22.683	112.9	22.6833	Tropical Moist Forests	plantation with mixed conifers			Tropical Moist Forests	NA	NA	Trenching	Co2/respiration chamber/gas analyzer	2010-2011	2010		40	29	CP
Are variations in heterotrophic soil respiration related to changes in substrate availability and microbial biomass carbon in the subtropical forests?	Hui Wei, Xiaomei Chen, Guoliang Xiao, Bertrand Guenet, Sara Vicca & Weijun Shen	27.6755	5	2.45763	umol m-2 s-1	2.45763	21.7	1700	22°41′N	112°54′E	22.683	112.9	22.6833	Tropical Moist Forests	plantation with mixed conifers			Tropical Moist Forests	NA	NA	Trenching	Co2/respiration chamber/gas analyzer	2010-2011	2010		40	29	CP
Are variations in heterotrophic soil respiration related to changes in substrate availability and microbial biomass carbon in the subtropical forests?	Hui Wei, Xiaomei Chen, Guoliang Xiao, Bertrand Guenet, Sara Vicca & Weijun Shen	26.4407	5	1.89266	umol m-2 s-1	1.89266	21.7	1700	22°41′N	112°54′E	22.683	112.9	22.6833	Tropical Moist Forests	plantation with mixed conifers			Tropical Moist Forests	NA	NA	Trenching	Co2/respiration chamber/gas analyzer	2010-2011	2010		40	29	CP
Are variations in heterotrophic soil respiration related to changes in substrate availability and microbial biomass carbon in the subtropical forests?	Hui Wei, Xiaomei Chen, Guoliang Xiao, Bertrand Guenet, Sara Vicca & Weijun Shen	27.0218	5	2.31073	umol m-2 s-1	2.31073	21.7	1700	22°41′N	112°54′E	22.683	112.9	22.6833	Tropical Moist Forests	plantation with mixed conifers			Tropical Moist Forests	NA	NA	Trenching	Co2/respiration chamber/gas analyzer	2010-2011	2010		40	29	CP
Are variations in heterotrophic soil respiration related to changes in substrate availability and microbial biomass carbon in the subtropical forests?	Hui Wei, Xiaomei Chen, Guoliang Xiao, Bertrand Guenet, Sara Vicca & Weijun Shen	26.1501	5	1.91525	umol m-2 s-1	1.91525	21.7	1700	22°41′N	112°54′E	22.683	112.9	22.6833	Tropical Moist Forests	plantation with mixed conifers			Tropical Moist Forests	NA	NA	Trenching	Co2/respiration chamber/gas analyzer	2010-2011	2010		40	29	CP
Are variations in heterotrophic soil respiration related to changes in substrate availability and microbial biomass carbon in the subtropical forests?	Hui Wei, Xiaomei Chen, Guoliang Xiao, Bertrand Guenet, Sara Vicca & Weijun Shen	23.8257	5	2.07345	umol m-2 s-1	2.07345	21.7	1700	22°41′N	112°54′E	22.683	112.9	22.6833	Tropical Moist Forests	plantation with mixed conifers			Tropical Moist Forests	NA	NA	Trenching	Co2/respiration chamber/gas analyzer	2010-2011	2010		40	29	CP
Are variations in heterotrophic soil respiration related to changes in substrate availability and microbial biomass carbon in the subtropical forests?	Hui Wei, Xiaomei Chen, Guoliang Xiao, Bertrand Guenet, Sara Vicca & Weijun Shen	22.9788	5	1.74576	umol m-2 s-1	1.74576	21.7	1700	22°41′N	112°54′E	22.683	112.9	22.6833	Tropical Moist Forests	plantation with mixed conifers			Tropical Moist Forests	NA	NA	Trenching	Co2/respiration chamber/gas analyzer	2010-2011	2010		40	29	CP
Are variations in heterotrophic soil respiration related to changes in substrate availability and microbial biomass carbon in the subtropical forests?	Hui Wei, Xiaomei Chen, Guoliang Xiao, Bertrand Guenet, Sara Vicca & Weijun Shen	17.6106	5	0.830508	umol m-2 s-1	0.830508	21.7	1700	22°41′N	112°54′E	22.683	112.9	22.6833	Tropical Moist Forests	plantation with mixed conifers			Tropical Moist Forests	NA	NA	Trenching	Co2/respiration chamber/gas analyzer	2010-2011	2010		40	29	CP
Are variations in heterotrophic soil respiration related to changes in substrate availability and microbial biomass carbon in the subtropical forests?	Hui Wei, Xiaomei Chen, Guoliang Xiao, Bertrand Guenet, Sara Vicca & Weijun Shen	19.4967	5	0.649717	umol m-2 s-1	0.649717	21.7	1700	22°41′N	112°54′E	22.683	112.9	22.6833	Tropical Moist Forests	plantation with mixed conifers			Tropical Moist Forests	NA	NA	Trenching	Co2/respiration chamber/gas analyzer	2010-2011	2010		40	29	CP
Are variations in heterotrophic soil respiration related to changes in substrate availability and microbial biomass carbon in the subtropical forests?	Hui Wei, Xiaomei Chen, Guoliang Xiao, Bertrand Guenet, Sara Vicca & Weijun Shen	18.6262	5	0.717514	umol m-2 s-1	0.717514	21.7	1700	22°41′N	112°54′E	22.683	112.9	22.6833	Tropical Moist Forests	plantation with mixed conifers			Tropical Moist Forests	NA	NA	Trenching	Co2/respiration chamber/gas analyzer	2010-2011	2010		40	29	CP
Are variations in heterotrophic soil respiration related to changes in substrate availability and microbial biomass carbon in the subtropical forests?	Hui Wei, Xiaomei Chen, Guoliang Xiao, Bertrand Guenet, Sara Vicca & Weijun Shen	15.6519	5	0.853107	umol m-2 s-1	0.853107	21.7	1700	22°41′N	112°54′E	22.683	112.9	22.6833	Tropical Moist Forests	plantation with mixed conifers			Tropical Moist Forests	NA	NA	Trenching	Co2/respiration chamber/gas analyzer	2010-2011	2010		40	29	CP
Are variations in heterotrophic soil respiration related to changes in substrate availability and microbial biomass carbon in the subtropical forests?	Hui Wei, Xiaomei Chen, Guoliang Xiao, Bertrand Guenet, Sara Vicca & Weijun Shen	18.0389	5	1.75706	umol m-2 s-1	1.75706	21.7	1700	22°41′N	112°54′E	22.683	112.9	22.6833	Tropical Moist Forests	plantation with mixed native broadleaved species		Schima superba Cinnamomum burmanii	Tropical Moist Forests	NA	NA	Trenching	Co2/respiration chamber/gas analyzer	2010-2011	2010		41	29	BP
Are variations in heterotrophic soil respiration related to changes in substrate availability and microbial biomass carbon in the subtropical forests?	Hui Wei, Xiaomei Chen, Guoliang Xiao, Bertrand Guenet, Sara Vicca & Weijun Shen	15.4753	5	0.638418	umol m-2 s-1	0.638418	21.7	1700	22°41′N	112°54′E	22.683	112.9	22.6833	Tropical Moist Forests	plantation with mixed native broadleaved species			Tropical Moist Forests	NA	NA	Trenching	Co2/respiration chamber/gas analyzer	2010-2011	2010		41	29	BP
Are variations in heterotrophic soil respiration related to changes in substrate availability and microbial biomass carbon in the subtropical forests?	Hui Wei, Xiaomei Chen, Guoliang Xiao, Bertrand Guenet, Sara Vicca & Weijun Shen	22.2049	5	1.19209	umol m-2 s-1	1.19209	21.7	1700	22°41′N	112°54′E	22.683	112.9	22.6833	Tropical Moist Forests	plantation with mixed native broadleaved species			Tropical Moist Forests	NA	NA	Trenching	Co2/respiration chamber/gas analyzer	2010-2011	2010		41	29	BP
Are variations in heterotrophic soil respiration related to changes in substrate availability and microbial biomass carbon in the subtropical forests?	Hui Wei, Xiaomei Chen, Guoliang Xiao, Bertrand Guenet, Sara Vicca & Weijun Shen	17.2378	5	0.830508	umol m-2 s-1	0.830508	21.7	1700	22°41′N	112°54′E	22.683	112.9	22.6833	Tropical Moist Forests	plantation with mixed native broadleaved species			Tropical Moist Forests	NA	NA	Trenching	Co2/respiration chamber/gas analyzer	2010-2011	2010		41	29	BP
Are variations in heterotrophic soil respiration related to changes in substrate availability and microbial biomass carbon in the subtropical forests?	Hui Wei, Xiaomei Chen, Guoliang Xiao, Bertrand Guenet, Sara Vicca & Weijun Shen	20.6026	5	1.93785	umol m-2 s-1	1.93785	21.7	1700	22°41′N	112°54′E	22.683	112.9	22.6833	Tropical Moist Forests	plantation with mixed native broadleaved species			Tropical Moist Forests	NA	NA	Trenching	Co2/respiration chamber/gas analyzer	2010-2011	2010		41	29	BP
Are variations in heterotrophic soil respiration related to changes in substrate availability and microbial biomass carbon in the subtropical forests?	Hui Wei, Xiaomei Chen, Guoliang Xiao, Bertrand Guenet, Sara Vicca & Weijun Shen	23.2463	5	1.24859	umol m-2 s-1	1.24859	21.7	1700	22°41′N	112°54′E	22.683	112.9	22.6833	Tropical Moist Forests	plantation with mixed native broadleaved species			Tropical Moist Forests	NA	NA	Trenching	Co2/respiration chamber/gas analyzer	2010-2011	2010		41	29	BP
Are variations in heterotrophic soil respiration related to changes in substrate availability and microbial biomass carbon in the subtropical forests?	Hui Wei, Xiaomei Chen, Guoliang Xiao, Bertrand Guenet, Sara Vicca & Weijun Shen	25.089	5	0.920904	umol m-2 s-1	0.920904	21.7	1700	22°41′N	112°54′E	22.683	112.9	22.6833	Tropical Moist Forests	plantation with mixed native broadleaved species			Tropical Moist Forests	NA	NA	Trenching	Co2/respiration chamber/gas analyzer	2010-2011	2010		41	29	BP
Are variations in heterotrophic soil respiration related to changes in substrate availability and microbial biomass carbon in the subtropical forests?	Hui Wei, Xiaomei Chen, Guoliang Xiao, Bertrand Guenet, Sara Vicca & Weijun Shen	27.3321	5	1.73446	umol m-2 s-1	1.73446	21.7	1700	22°41′N	112°54′E	22.683	112.9	22.6833	Tropical Moist Forests	plantation with mixed native broadleaved species			Tropical Moist Forests	NA	NA	Trenching	Co2/respiration chamber/gas analyzer	2010-2011	2010		41	29	BP
Are variations in heterotrophic soil respiration related to changes in substrate availability and microbial biomass carbon in the subtropical forests?	Hui Wei, Xiaomei Chen, Guoliang Xiao, Bertrand Guenet, Sara Vicca & Weijun Shen	26.8515	5	1.49718	umol m-2 s-1	1.49718	21.7	1700	22°41′N	112°54′E	22.683	112.9	22.6833	Tropical Moist Forests	plantation with mixed native broadleaved species			Tropical Moist Forests	NA	NA	Trenching	Co2/respiration chamber/gas analyzer	2010-2011	2010		41	29	BP
Are variations in heterotrophic soil respiration related to changes in substrate availability and microbial biomass carbon in the subtropical forests?	Hui Wei, Xiaomei Chen, Guoliang Xiao, Bertrand Guenet, Sara Vicca & Weijun Shen	27.0117	5	2.40113	umol m-2 s-1	2.40113	21.7	1700	22°41′N	112°54′E	22.683	112.9	22.6833	Tropical Moist Forests	plantation with mixed native broadleaved species			Tropical Moist Forests	NA	NA	Trenching	Co2/respiration chamber/gas analyzer	2010-2011	2010		41	29	BP
Are variations in heterotrophic soil respiration related to changes in substrate availability and microbial biomass carbon in the subtropical forests?	Hui Wei, Xiaomei Chen, Guoliang Xiao, Bertrand Guenet, Sara Vicca & Weijun Shen	26.0503	5	1.13559	umol m-2 s-1	1.13559	21.7	1700	22°41′N	112°54′E	22.683	112.9	22.6833	Tropical Moist Forests	plantation with mixed native broadleaved species			Tropical Moist Forests	NA	NA	Trenching	Co2/respiration chamber/gas analyzer	2010-2011	2010		41	29	BP
Are variations in heterotrophic soil respiration related to changes in substrate availability and microbial biomass carbon in the subtropical forests?	Hui Wei, Xiaomei Chen, Guoliang Xiao, Bertrand Guenet, Sara Vicca & Weijun Shen	27.0117	5	0.977401	umol m-2 s-1	0.977401	21.7	1700	22°41′N	112°54′E	22.683	112.9	22.6833	Tropical Moist Forests	plantation with mixed native broadleaved species			Tropical Moist Forests	NA	NA	Trenching	Co2/respiration chamber/gas analyzer	2010-2011	2010		41	29	BP
Are variations in heterotrophic soil respiration related to changes in substrate availability and microbial biomass carbon in the subtropical forests?	Hui Wei, Xiaomei Chen, Guoliang Xiao, Bertrand Guenet, Sara Vicca & Weijun Shen	26.1304	5	1.0113	umol m-2 s-1	1.0113	21.7	1700	22°41′N	112°54′E	22.683	112.9	22.6833	Tropical Moist Forests	plantation with mixed native broadleaved species			Tropical Moist Forests	NA	NA	Trenching	Co2/respiration chamber/gas analyzer	2010-2011	2010		41	29	BP
Are variations in heterotrophic soil respiration related to changes in substrate availability and microbial biomass carbon in the subtropical forests?	Hui Wei, Xiaomei Chen, Guoliang Xiao, Bertrand Guenet, Sara Vicca & Weijun Shen	23.8071	5	0.762712	umol m-2 s-1	0.762712	21.7	1700	22°41′N	112°54′E	22.683	112.9	22.6833	Tropical Moist Forests	plantation with mixed native broadleaved species			Tropical Moist Forests	NA	NA	Trenching	Co2/respiration chamber/gas analyzer	2010-2011	2010		41	29	BP
Are variations in heterotrophic soil respiration related to changes in substrate availability and microbial biomass carbon in the subtropical forests?	Hui Wei, Xiaomei Chen, Guoliang Xiao, Bertrand Guenet, Sara Vicca & Weijun Shen	23.2463	5	0.920904	umol m-2 s-1	0.920904	21.7	1700	22°41′N	112°54′E	22.683	112.9	22.6833	Tropical Moist Forests	plantation with mixed native broadleaved species			Tropical Moist Forests	NA	NA	Trenching	Co2/respiration chamber/gas analyzer	2010-2011	2010		41	29	BP
Are variations in heterotrophic soil respiration related to changes in substrate availability and microbial biomass carbon in the subtropical forests?	Hui Wei, Xiaomei Chen, Guoliang Xiao, Bertrand Guenet, Sara Vicca & Weijun Shen	18.3594	5	0.875706	umol m-2 s-1	0.875706	21.7	1700	22°41′N	112°54′E	22.683	112.9	22.6833	Tropical Moist Forests	plantation with mixed native broadleaved species			Tropical Moist Forests	NA	NA	Trenching	Co2/respiration chamber/gas analyzer	2010-2011	2010		41	29	BP
Are variations in heterotrophic soil respiration related to changes in substrate availability and microbial biomass carbon in the subtropical forests?	Hui Wei, Xiaomei Chen, Guoliang Xiao, Bertrand Guenet, Sara Vicca & Weijun Shen	19.6412	5	0.966102	umol m-2 s-1	0.966102	21.7	1700	22°41′N	112°54′E	22.683	112.9	22.6833	Tropical Moist Forests	plantation with mixed native broadleaved species			Tropical Moist Forests	NA	NA	Trenching	Co2/respiration chamber/gas analyzer	2010-2011	2010		41	29	BP
Are variations in heterotrophic soil respiration related to changes in substrate availability and microbial biomass carbon in the subtropical forests?	Hui Wei, Xiaomei Chen, Guoliang Xiao, Bertrand Guenet, Sara Vicca & Weijun Shen	19.0003	5	1.50847	umol m-2 s-1	1.50847	21.7	1700	22°41′N	112°54′E	22.683	112.9	22.6833	Tropical Moist Forests	plantation with mixed native broadleaved species			Tropical Moist Forests	NA	NA	Trenching	Co2/respiration chamber/gas analyzer	2010-2011	2010		41	29	BP
Are variations in heterotrophic soil respiration related to changes in substrate availability and microbial biomass carbon in the subtropical forests?	Hui Wei, Xiaomei Chen, Guoliang Xiao, Bertrand Guenet, Sara Vicca & Weijun Shen	16.3566	5	1.12429	umol m-2 s-1	1.12429	21.7	1700	22°41′N	112°54′E	22.683	112.9	22.6833	Tropical Moist Forests	plantation with mixed native broadleaved species			Tropical Moist Forests	NA	NA	Trenching	Co2/respiration chamber/gas analyzer	2010-2011	2010		41	29	BP
Increase in heterotrophic soil respiration by temperature drives decline in soil organic carbon stocks after forest windthrow in a mountainous ecosystem	Mathias Mayer, Hans Sandén, Boris Rewald, Douglas L. Godbold, Klaus Katzensteiner	11.1628	5	1.37652	umol m-2 s-1	1.37652	6.6	1964	47°47’19’’ N	47°47’19’’ N	47.789	13.6528	47.789	Temperate Evergreen Forests	mixed forest	Picea abies, Fagus sylvatica and Abies alba		Mixed	4.3	17.9	Trenching	Co2/respiration chamber/gas analyzer	2012	2012		42	30
Increase in heterotrophic soil respiration by temperature drives decline in soil organic carbon stocks after forest windthrow in a mountainous ecosystem	Mathias Mayer, Hans Sandén, Boris Rewald, Douglas L. Godbold, Klaus Katzensteiner	11.8605	5	1.57895	umol m-2 s-1	1.57895	6.6	1964	47°47’19’’ N	47°47’19’’ N	47.789	13.6528	47.789	Temperate Evergreen Forests	mixed forest			Mixed	4.3	17.9	Trenching	Co2/respiration chamber/gas analyzer	2012	2012		42	30
Increase in heterotrophic soil respiration by temperature drives decline in soil organic carbon stocks after forest windthrow in a mountainous ecosystem	Mathias Mayer, Hans Sandén, Boris Rewald, Douglas L. Godbold, Klaus Katzensteiner	15.4485	5	1.90283	umol m-2 s-1	1.90283	6.6	1964	47°47’19’’ N	47°47’19’’ N	47.789	13.6528	47.789	Temperate Evergreen Forests	mixed forest			Mixed	4.3	17.9	Trenching	Co2/respiration chamber/gas analyzer	2012	2012		42	30
Increase in heterotrophic soil respiration by temperature drives decline in soil organic carbon stocks after forest windthrow in a mountainous ecosystem	Mathias Mayer, Hans Sandén, Boris Rewald, Douglas L. Godbold, Klaus Katzensteiner	14.7508	5	2.02429	umol m-2 s-1	2.02429	6.6	1964	47°47’19’’ N	47°47’19’’ N	47.789	13.6528	47.789	Temperate Evergreen Forests	mixed forest			Mixed	4.3	17.9	Trenching	Co2/respiration chamber/gas analyzer	2012	2012		42	30
Increase in heterotrophic soil respiration by temperature drives decline in soil organic carbon stocks after forest windthrow in a mountainous ecosystem	Mathias Mayer, Hans Sandén, Boris Rewald, Douglas L. Godbold, Klaus Katzensteiner	17.5415	5	2.30769	umol m-2 s-1	2.30769	6.6	1964	47°47’19’’ N	47°47’19’’ N	47.789	13.6528	47.789	Temperate Evergreen Forests	mixed forest			Mixed	4.3	17.9	Trenching	Co2/respiration chamber/gas analyzer	2012	2012		42	30
Increase in heterotrophic soil respiration by temperature drives decline in soil organic carbon stocks after forest windthrow in a mountainous ecosystem	Mathias Mayer, Hans Sandén, Boris Rewald, Douglas L. Godbold, Klaus Katzensteiner	11.6611	5	1.37652	umol m-2 s-1	1.37652	6.6	1964	47°47’19’’ N	47°47’19’’ N	47.789	13.6528	47.789	Temperate Evergreen Forests	mixed forest			Mixed	4.3	17.9	Trenching	Co2/respiration chamber/gas analyzer	2012	2012		42	30
Increase in heterotrophic soil respiration by temperature drives decline in soil organic carbon stocks after forest windthrow in a mountainous ecosystem	Mathias Mayer, Hans Sandén, Boris Rewald, Douglas L. Godbold, Klaus Katzensteiner	6.37874	5	1.01215	umol m-2 s-1	1.01215	6.6	1964	47°47’19’’ N	47°47’19’’ N	47.789	13.6528	47.789	Temperate Evergreen Forests	mixed forest			Mixed	4.3	17.9	Trenching	Co2/respiration chamber/gas analyzer	2012	2012		42	30
Increase in heterotrophic soil respiration by temperature drives decline in soil organic carbon stocks after forest windthrow in a mountainous ecosystem	Mathias Mayer, Hans Sandén, Boris Rewald, Douglas L. Godbold, Klaus Katzensteiner	5.98007	5	0.809717	umol m-2 s-1	0.809717	6.6	1964	47°47’19’’ N	47°47’19’’ N	47.789	13.6528	47.789	Temperate Evergreen Forests	mixed forest			Mixed	4.3	17.9	Trenching	Co2/respiration chamber/gas analyzer	2012	2012		42	30
Stand age-related effects on soil respiration in a first rotation Sitka spruce chronosequence in central Ireland	GUSTAVO SAIZ, KENNETH A. BYRNE, KLAUS BUTTERBACH-BAHL, RALF KIESE, VIOREL BLUJDEA, EDWARD P. FARRELL	8.46827	2	32.9412	mgCO2m-2h-1	0.761892	9.3	804	52°57′ N	7°15′W	52.95	-7.25	52.95	Temperate Deciduous Forests	Sitka Spruce forest	(Sitka spruce) Picea sitchensis		Temperate Evergreen Forests	4.5	11.1	Root exclusion collar	Co2/respiration chamber/gas analyzer	2003	2003	Stand Age	43	31	10 years
Stand age-related effects on soil respiration in a first rotation Sitka spruce chronosequence in central Ireland	GUSTAVO SAIZ, KENNETH A. BYRNE, KLAUS BUTTERBACH-BAHL, RALF KIESE, VIOREL BLUJDEA, EDWARD P. FARRELL	6.30197	2	30.0452	mgCO2m-2h-1	0.694913	9.3	804	52°57′ N	7°15′W	52.95	-7.25	52.95	Temperate Deciduous Forests	Sitka Spruce forest			Temperate Evergreen Forests	4.5	11.1	Root exclusion collar	Co2/respiration chamber/gas analyzer	2003	2003	Stand Age	43	31	10 years
Stand age-related effects on soil respiration in a first rotation Sitka spruce chronosequence in central Ireland	GUSTAVO SAIZ, KENNETH A. BYRNE, KLAUS BUTTERBACH-BAHL, RALF KIESE, VIOREL BLUJDEA, EDWARD P. FARRELL	9.41357	2	49.5928	mgCO2m-2h-1	1.14702	9.3	804	52°57′ N	7°15′W	52.95	-7.25	52.95	Temperate Deciduous Forests	Sitka Spruce forest			Temperate Evergreen Forests	4.5	11.1	Root exclusion collar	Co2/respiration chamber/gas analyzer	2003	2003	Stand Age	43	31	10 years
Stand age-related effects on soil respiration in a first rotation Sitka spruce chronosequence in central Ireland	GUSTAVO SAIZ, KENNETH A. BYRNE, KLAUS BUTTERBACH-BAHL, RALF KIESE, VIOREL BLUJDEA, EDWARD P. FARRELL	10.2013	2	57.9186	mgCO2m-2h-1	1.33959	9.3	804	52°57′ N	7°15′W	52.95	-7.25	52.95	Temperate Deciduous Forests	Sitka Spruce forest			Temperate Evergreen Forests	4.5	11.1	Root exclusion collar	Co2/respiration chamber/gas analyzer	2003	2003	Stand Age	43	31	10 years
Stand age-related effects on soil respiration in a first rotation Sitka spruce chronosequence in central Ireland	GUSTAVO SAIZ, KENNETH A. BYRNE, KLAUS BUTTERBACH-BAHL, RALF KIESE, VIOREL BLUJDEA, EDWARD P. FARRELL	12.4858	2	62.9864	mgCO2m-2h-1	1.45681	9.3	804	52°57′ N	7°15′W	52.95	-7.25	52.95	Temperate Deciduous Forests	Sitka Spruce forest			Temperate Evergreen Forests	4.5	11.1	Root exclusion collar	Co2/respiration chamber/gas analyzer	2003	2003	Stand Age	43	31	10 years
Stand age-related effects on soil respiration in a first rotation Sitka spruce chronosequence in central Ireland	GUSTAVO SAIZ, KENNETH A. BYRNE, KLAUS BUTTERBACH-BAHL, RALF KIESE, VIOREL BLUJDEA, EDWARD P. FARRELL	12.8796	2	79.638	mgCO2m-2h-1	1.84194	9.3	804	52°57′ N	7°15′W	52.95	-7.25	52.95	Temperate Deciduous Forests	Sitka Spruce forest			Temperate Evergreen Forests	4.5	11.1	Root exclusion collar	Co2/respiration chamber/gas analyzer	2003	2003	Stand Age	43	31	10 years
Stand age-related effects on soil respiration in a first rotation Sitka spruce chronosequence in central Ireland	GUSTAVO SAIZ, KENNETH A. BYRNE, KLAUS BUTTERBACH-BAHL, RALF KIESE, VIOREL BLUJDEA, EDWARD P. FARRELL	13.1947	2	83.6199	mgCO2m-2h-1	1.93403	9.3	804	52°57′ N	7°15′W	52.95	-7.25	52.95	Temperate Deciduous Forests	Sitka Spruce forest			Temperate Evergreen Forests	4.5	11.1	Root exclusion collar	Co2/respiration chamber/gas analyzer	2003	2003	Stand Age	43	31	10 years
Stand age-related effects on soil respiration in a first rotation Sitka spruce chronosequence in central Ireland	GUSTAVO SAIZ, KENNETH A. BYRNE, KLAUS BUTTERBACH-BAHL, RALF KIESE, VIOREL BLUJDEA, EDWARD P. FARRELL	13.116	2	62.6244	mgCO2m-2h-1	1.44843	9.3	804	52°57′ N	7°15′W	52.95	-7.25	52.95	Temperate Deciduous Forests	Sitka Spruce forest			Temperate Evergreen Forests	4.5	11.1	Root exclusion collar	Co2/respiration chamber/gas analyzer	2003	2003	Stand Age	43	31	10 years
Stand age-related effects on soil respiration in a first rotation Sitka spruce chronosequence in central Ireland	GUSTAVO SAIZ, KENNETH A. BYRNE, KLAUS BUTTERBACH-BAHL, RALF KIESE, VIOREL BLUJDEA, EDWARD P. FARRELL	9.72866	2	43.4389	mgCO2m-2h-1	1.00469	9.3	804	52°57′ N	7°15′W	52.95	-7.25	52.95	Temperate Deciduous Forests	Sitka Spruce forest			Temperate Evergreen Forests	4.5	11.1	Root exclusion collar	Co2/respiration chamber/gas analyzer	2003	2003	Stand Age	43	31	10 years
Stand age-related effects on soil respiration in a first rotation Sitka spruce chronosequence in central Ireland	GUSTAVO SAIZ, KENNETH A. BYRNE, KLAUS BUTTERBACH-BAHL, RALF KIESE, VIOREL BLUJDEA, EDWARD P. FARRELL	10.0438	2	41.267	mgCO2m-2h-1	0.954459	9.3	804	52°57′ N	7°15′W	52.95	-7.25	52.95	Temperate Deciduous Forests	Sitka Spruce forest			Temperate Evergreen Forests	4.5	11.1	Root exclusion collar	Co2/respiration chamber/gas analyzer	2003	2003	Stand Age	43	31	10 years
Stand age-related effects on soil respiration in a first rotation Sitka spruce chronosequence in central Ireland	GUSTAVO SAIZ, KENNETH A. BYRNE, KLAUS BUTTERBACH-BAHL, RALF KIESE, VIOREL BLUJDEA, EDWARD P. FARRELL	9.21663	2	27.8733	mgCO2m-2h-1	0.644678	9.3	804	52°57′ N	7°15′W	52.95	-7.25	52.95	Temperate Deciduous Forests	Sitka Spruce forest			Temperate Evergreen Forests	4.5	11.1	Root exclusion collar	Co2/respiration chamber/gas analyzer	2003	2003	Stand Age	43	31	10 years
Stand age-related effects on soil respiration in a first rotation Sitka spruce chronosequence in central Ireland	GUSTAVO SAIZ, KENNETH A. BYRNE, KLAUS BUTTERBACH-BAHL, RALF KIESE, VIOREL BLUJDEA, EDWARD P. FARRELL	4.5551	2	15.2332	mgCO2m-2h-1	0.352326	9.3	804	52°57′ N	7°15′W	52.95	-7.25	52.95	Temperate Deciduous Forests	Sitka Spruce forest			Temperate Evergreen Forests	4.8	11.1	Root exclusion collar	Co2/respiration chamber/gas analyzer	2003	2003	Stand Age	44	31	15 years
Stand age-related effects on soil respiration in a first rotation Sitka spruce chronosequence in central Ireland	GUSTAVO SAIZ, KENNETH A. BYRNE, KLAUS BUTTERBACH-BAHL, RALF KIESE, VIOREL BLUJDEA, EDWARD P. FARRELL	4.5551	2	22.8497	mgCO2m-2h-1	0.528489	9.3	804	52°57′ N	7°15′W	52.95	-7.25	52.95	Temperate Deciduous Forests	Sitka Spruce forest			Temperate Evergreen Forests	4.8	11.1	Root exclusion collar	Co2/respiration chamber/gas analyzer	2003	2003	Stand Age	44	31	15 years
Stand age-related effects on soil respiration in a first rotation Sitka spruce chronosequence in central Ireland	GUSTAVO SAIZ, KENNETH A. BYRNE, KLAUS BUTTERBACH-BAHL, RALF KIESE, VIOREL BLUJDEA, EDWARD P. FARRELL	6.31837	2	38.4456	mgCO2m-2h-1	0.889203	9.3	804	52°57′ N	7°15′W	52.95	-7.25	52.95	Temperate Deciduous Forests	Sitka Spruce forest			Temperate Evergreen Forests	4.8	11.1	Root exclusion collar	Co2/respiration chamber/gas analyzer	2003	2003	Stand Age	44	31	15 years
Stand age-related effects on soil respiration in a first rotation Sitka spruce chronosequence in central Ireland	GUSTAVO SAIZ, KENNETH A. BYRNE, KLAUS BUTTERBACH-BAHL, RALF KIESE, VIOREL BLUJDEA, EDWARD P. FARRELL	10.6163	2	54.4042	mgCO2m-2h-1	1.25831	9.3	804	52°57′ N	7°15′W	52.95	-7.25	52.95	Temperate Deciduous Forests	Sitka Spruce forest			Temperate Evergreen Forests	4.8	11.1	Root exclusion collar	Co2/respiration chamber/gas analyzer	2003	2003	Stand Age	44	31	15 years
Stand age-related effects on soil respiration in a first rotation Sitka spruce chronosequence in central Ireland	GUSTAVO SAIZ, KENNETH A. BYRNE, KLAUS BUTTERBACH-BAHL, RALF KIESE, VIOREL BLUJDEA, EDWARD P. FARRELL	11.9755	2	45.3368	mgCO2m-2h-1	1.04859	9.3	804	52°57′ N	7°15′W	52.95	-7.25	52.95	Temperate Deciduous Forests	Sitka Spruce forest			Temperate Evergreen Forests	4.8	11.1	Root exclusion collar	Co2/respiration chamber/gas analyzer	2003	2003	Stand Age	44	31	15 years
Stand age-related effects on soil respiration in a first rotation Sitka spruce chronosequence in central Ireland	GUSTAVO SAIZ, KENNETH A. BYRNE, KLAUS BUTTERBACH-BAHL, RALF KIESE, VIOREL BLUJDEA, EDWARD P. FARRELL	12.0122	2	46.4249	mgCO2m-2h-1	1.07375	9.3	804	52°57′ N	7°15′W	52.95	-7.25	52.95	Temperate Deciduous Forests	Sitka Spruce forest			Temperate Evergreen Forests	4.8	11.1	Root exclusion collar	Co2/respiration chamber/gas analyzer	2003	2003	Stand Age	44	31	15 years
Stand age-related effects on soil respiration in a first rotation Sitka spruce chronosequence in central Ireland	GUSTAVO SAIZ, KENNETH A. BYRNE, KLAUS BUTTERBACH-BAHL, RALF KIESE, VIOREL BLUJDEA, EDWARD P. FARRELL	12.8939	2	74.3523	mgCO2m-2h-1	1.71969	9.3	804	52°57′ N	7°15′W	52.95	-7.25	52.95	Temperate Deciduous Forests	Sitka Spruce forest			Temperate Evergreen Forests	4.8	11.1	Root exclusion collar	Co2/respiration chamber/gas analyzer	2003	2003	Stand Age	44	31	15 years
Stand age-related effects on soil respiration in a first rotation Sitka spruce chronosequence in central Ireland	GUSTAVO SAIZ, KENNETH A. BYRNE, KLAUS BUTTERBACH-BAHL, RALF KIESE, VIOREL BLUJDEA, EDWARD P. FARRELL	12.4898	2	47.1503	mgCO2m-2h-1	1.09053	9.3	804	52°57′ N	7°15′W	52.95	-7.25	52.95	Temperate Deciduous Forests	Sitka Spruce forest			Temperate Evergreen Forests	4.8	11.1	Root exclusion collar	Co2/respiration chamber/gas analyzer	2003	2003	Stand Age	44	31	15 years
Stand age-related effects on soil respiration in a first rotation Sitka spruce chronosequence in central Ireland	GUSTAVO SAIZ, KENNETH A. BYRNE, KLAUS BUTTERBACH-BAHL, RALF KIESE, VIOREL BLUJDEA, EDWARD P. FARRELL	9.99184	2	38.8083	mgCO2m-2h-1	0.897592	9.3	804	52°57′ N	7°15′W	52.95	-7.25	52.95	Temperate Deciduous Forests	Sitka Spruce forest			Temperate Evergreen Forests	4.8	11.1	Root exclusion collar	Co2/respiration chamber/gas analyzer	2003	2003	Stand Age	44	31	15 years
Stand age-related effects on soil respiration in a first rotation Sitka spruce chronosequence in central Ireland	GUSTAVO SAIZ, KENNETH A. BYRNE, KLAUS BUTTERBACH-BAHL, RALF KIESE, VIOREL BLUJDEA, EDWARD P. FARRELL	11.4612	2	25.7513	mgCO2m-2h-1	0.595599	9.3	804	52°57′ N	7°15′W	52.95	-7.25	52.95	Temperate Deciduous Forests	Sitka Spruce forest			Temperate Evergreen Forests	4.8	11.1	Root exclusion collar	Co2/respiration chamber/gas analyzer	2003	2003	Stand Age	44	31	15 years
Stand age-related effects on soil respiration in a first rotation Sitka spruce chronosequence in central Ireland	GUSTAVO SAIZ, KENNETH A. BYRNE, KLAUS BUTTERBACH-BAHL, RALF KIESE, VIOREL BLUJDEA, EDWARD P. FARRELL	3.25681	2	28.33	mgCO2m-2h-1	0.655241	9.3	804	52°57′ N	7°15′W	52.95	-7.25	52.95	Temperate Deciduous Forests	Sitka Spruce forest			Temperate Evergreen Forests	4.1	11.8	Root exclusion collar	Co2/respiration chamber/gas analyzer	2003	2003	Stand Age	45	31	31 years
Stand age-related effects on soil respiration in a first rotation Sitka spruce chronosequence in central Ireland	GUSTAVO SAIZ, KENNETH A. BYRNE, KLAUS BUTTERBACH-BAHL, RALF KIESE, VIOREL BLUJDEA, EDWARD P. FARRELL	2.59144	2	24.4668	mgCO2m-2h-1	0.56589	9.3	804	52°57′ N	7°15′W	52.95	-7.25	52.95	Temperate Deciduous Forests	Sitka Spruce forest			Temperate Evergreen Forests	4.1	11.8	Root exclusion collar	Co2/respiration chamber/gas analyzer	2003	2003	Stand Age	45	31	31 years
Stand age-related effects on soil respiration in a first rotation Sitka spruce chronosequence in central Ireland	GUSTAVO SAIZ, KENNETH A. BYRNE, KLAUS BUTTERBACH-BAHL, RALF KIESE, VIOREL BLUJDEA, EDWARD P. FARRELL	5.74319	2	17.3843	mgCO2m-2h-1	0.402079	9.3	804	52°57′ N	7°15′W	52.95	-7.25	52.95	Temperate Deciduous Forests	Sitka Spruce forest			Temperate Evergreen Forests	4.1	11.8	Root exclusion collar	Co2/respiration chamber/gas analyzer	2003	2003	Stand Age	45	31	31 years
Stand age-related effects on soil respiration in a first rotation Sitka spruce chronosequence in central Ireland	GUSTAVO SAIZ, KENNETH A. BYRNE, KLAUS BUTTERBACH-BAHL, RALF KIESE, VIOREL BLUJDEA, EDWARD P. FARRELL	11.2412	2	38.6318	mgCO2m-2h-1	0.89351	9.3	804	52°57′ N	7°15′W	52.95	-7.25	52.95	Temperate Deciduous Forests	Sitka Spruce forest			Temperate Evergreen Forests	4.1	11.8	Root exclusion collar	Co2/respiration chamber/gas analyzer	2003	2003	Stand Age	45	31	31 years
Stand age-related effects on soil respiration in a first rotation Sitka spruce chronosequence in central Ireland	GUSTAVO SAIZ, KENNETH A. BYRNE, KLAUS BUTTERBACH-BAHL, RALF KIESE, VIOREL BLUJDEA, EDWARD P. FARRELL	12.0117	2	46.6801	mgCO2m-2h-1	1.07966	9.3	804	52°57′ N	7°15′W	52.95	-7.25	52.95	Temperate Deciduous Forests	Sitka Spruce forest			Temperate Evergreen Forests	4.1	11.8	Root exclusion collar	Co2/respiration chamber/gas analyzer	2003	2003	Stand Age	45	31	31 years
Stand age-related effects on soil respiration in a first rotation Sitka spruce chronosequence in central Ireland	GUSTAVO SAIZ, KENNETH A. BYRNE, KLAUS BUTTERBACH-BAHL, RALF KIESE, VIOREL BLUJDEA, EDWARD P. FARRELL	12.3268	2	68.2495	mgCO2m-2h-1	1.57853	9.3	804	52°57′ N	7°15′W	52.95	-7.25	52.95	Temperate Deciduous Forests	Sitka Spruce forest			Temperate Evergreen Forests	4.1	11.8	Root exclusion collar	Co2/respiration chamber/gas analyzer	2003	2003	Stand Age	45	31	31 years
Stand age-related effects on soil respiration in a first rotation Sitka spruce chronosequence in central Ireland	GUSTAVO SAIZ, KENNETH A. BYRNE, KLAUS BUTTERBACH-BAHL, RALF KIESE, VIOREL BLUJDEA, EDWARD P. FARRELL	12.9222	2	55.3722	mgCO2m-2h-1	1.2807	9.3	804	52°57′ N	7°15′W	52.95	-7.25	52.95	Temperate Deciduous Forests	Sitka Spruce forest			Temperate Evergreen Forests	4.1	11.8	Root exclusion collar	Co2/respiration chamber/gas analyzer	2003	2003	Stand Age	45	31	31 years
Stand age-related effects on soil respiration in a first rotation Sitka spruce chronosequence in central Ireland	GUSTAVO SAIZ, KENNETH A. BYRNE, KLAUS BUTTERBACH-BAHL, RALF KIESE, VIOREL BLUJDEA, EDWARD P. FARRELL	12.9222	2	27.0423	mgCO2m-2h-1	0.625457	9.3	804	52°57′ N	7°15′W	52.95	-7.25	52.95	Temperate Deciduous Forests	Sitka Spruce forest			Temperate Evergreen Forests	4.1	11.8	Root exclusion collar	Co2/respiration chamber/gas analyzer	2003	2003	Stand Age	45	31	31 years
Stand age-related effects on soil respiration in a first rotation Sitka spruce chronosequence in central Ireland	GUSTAVO SAIZ, KENNETH A. BYRNE, KLAUS BUTTERBACH-BAHL, RALF KIESE, VIOREL BLUJDEA, EDWARD P. FARRELL	9.07004	2	6.43863	mgCO2m-2h-1	0.148918	9.3	804	52°57′ N	7°15′W	52.95	-7.25	52.95	Temperate Deciduous Forests	Sitka Spruce forest			Temperate Evergreen Forests	4.1	11.8	Root exclusion collar	Co2/respiration chamber/gas analyzer	2003	2003	Stand Age	45	31	31 years
Stand age-related effects on soil respiration in a first rotation Sitka spruce chronosequence in central Ireland	GUSTAVO SAIZ, KENNETH A. BYRNE, KLAUS BUTTERBACH-BAHL, RALF KIESE, VIOREL BLUJDEA, EDWARD P. FARRELL	10.786	2	23.1791	mgCO2m-2h-1	0.536106	9.3	804	52°57′ N	7°15′W	52.95	-7.25	52.95	Temperate Deciduous Forests	Sitka Spruce forest			Temperate Evergreen Forests	4.1	11.8	Root exclusion collar	Co2/respiration chamber/gas analyzer	2003	2003	Stand Age	45	31	31 years
Stand age-related effects on soil respiration in a first rotation Sitka spruce chronosequence in central Ireland	GUSTAVO SAIZ, KENNETH A. BYRNE, KLAUS BUTTERBACH-BAHL, RALF KIESE, VIOREL BLUJDEA, EDWARD P. FARRELL	9.98054	2	19.6378	mgCO2m-2h-1	0.454201	9.3	804	52°57′ N	7°15′W	52.95	-7.25	52.95	Temperate Deciduous Forests	Sitka Spruce forest			Temperate Evergreen Forests	4.1	11.8	Root exclusion collar	Co2/respiration chamber/gas analyzer	2003	2003	Stand Age	45	31	31 years
Stand age-related effects on soil respiration in a first rotation Sitka spruce chronosequence in central Ireland	GUSTAVO SAIZ, KENNETH A. BYRNE, KLAUS BUTTERBACH-BAHL, RALF KIESE, VIOREL BLUJDEA, EDWARD P. FARRELL	6.7037	2	15.1351	mgCO2m-2h-1	0.350059	9.3	804	52°57′ N	7°15′W	52.95	-7.25	52.95	Temperate Deciduous Forests	Sitka Spruce forest			Temperate Evergreen Forests	3.6	NA	Root exclusion collar	Co2/respiration chamber/gas analyzer	2003	2003	Stand Age	46	31	47 years
Stand age-related effects on soil respiration in a first rotation Sitka spruce chronosequence in central Ireland	GUSTAVO SAIZ, KENNETH A. BYRNE, KLAUS BUTTERBACH-BAHL, RALF KIESE, VIOREL BLUJDEA, EDWARD P. FARRELL	4.96296	2	15.1351	mgCO2m-2h-1	0.350059	9.3	804	52°57′ N	7°15′W	52.95	-7.25	52.95	Temperate Deciduous Forests	Sitka Spruce forest			Temperate Evergreen Forests	3.6	NA	Root exclusion collar	Co2/respiration chamber/gas analyzer	2003	2003	Stand Age	46	31	47 years
Stand age-related effects on soil respiration in a first rotation Sitka spruce chronosequence in central Ireland	GUSTAVO SAIZ, KENNETH A. BYRNE, KLAUS BUTTERBACH-BAHL, RALF KIESE, VIOREL BLUJDEA, EDWARD P. FARRELL	8.07407	2	30.888	mgCO2m-2h-1	0.714405	9.3	804	52°57′ N	7°15′W	52.95	-7.25	52.95	Temperate Deciduous Forests	Sitka Spruce forest			Temperate Evergreen Forests	3.6	NA	Root exclusion collar	Co2/respiration chamber/gas analyzer	2003	2003	Stand Age	46	31	47 years
Stand age-related effects on soil respiration in a first rotation Sitka spruce chronosequence in central Ireland	GUSTAVO SAIZ, KENNETH A. BYRNE, KLAUS BUTTERBACH-BAHL, RALF KIESE, VIOREL BLUJDEA, EDWARD P. FARRELL	7.48148	2	25.6371	mgCO2m-2h-1	0.592957	9.3	804	52°57′ N	7°15′W	52.95	-7.25	52.95	Temperate Deciduous Forests	Sitka Spruce forest			Temperate Evergreen Forests	3.6	NA	Root exclusion collar	Co2/respiration chamber/gas analyzer	2003	2003	Stand Age	46	31	47 years
Stand age-related effects on soil respiration in a first rotation Sitka spruce chronosequence in central Ireland	GUSTAVO SAIZ, KENNETH A. BYRNE, KLAUS BUTTERBACH-BAHL, RALF KIESE, VIOREL BLUJDEA, EDWARD P. FARRELL	11.5185	2	38.3012	mgCO2m-2h-1	0.885863	9.3	804	52°57′ N	7°15′W	52.95	-7.25	52.95	Temperate Deciduous Forests	Sitka Spruce forest			Temperate Evergreen Forests	3.6	NA	Root exclusion collar	Co2/respiration chamber/gas analyzer	2003	2003	Stand Age	46	31	47 years
Stand age-related effects on soil respiration in a first rotation Sitka spruce chronosequence in central Ireland	GUSTAVO SAIZ, KENNETH A. BYRNE, KLAUS BUTTERBACH-BAHL, RALF KIESE, VIOREL BLUJDEA, EDWARD P. FARRELL	13.5556	2	44.4788	mgCO2m-2h-1	1.02874	9.3	804	52°57′ N	7°15′W	52.95	-7.25	52.95	Temperate Deciduous Forests	Sitka Spruce forest			Temperate Evergreen Forests	3.6	NA	Root exclusion collar	Co2/respiration chamber/gas analyzer	2003	2003	Stand Age	46	31	47 years
Stand age-related effects on soil respiration in a first rotation Sitka spruce chronosequence in central Ireland	GUSTAVO SAIZ, KENNETH A. BYRNE, KLAUS BUTTERBACH-BAHL, RALF KIESE, VIOREL BLUJDEA, EDWARD P. FARRELL	13.5185	2	64.2471	mgCO2m-2h-1	1.48596	9.3	804	52°57′ N	7°15′W	52.95	-7.25	52.95	Temperate Deciduous Forests	Sitka Spruce forest			Temperate Evergreen Forests	3.6	NA	Root exclusion collar	Co2/respiration chamber/gas analyzer	2003	2003	Stand Age	46	31	47 years
Stand age-related effects on soil respiration in a first rotation Sitka spruce chronosequence in central Ireland	GUSTAVO SAIZ, KENNETH A. BYRNE, KLAUS BUTTERBACH-BAHL, RALF KIESE, VIOREL BLUJDEA, EDWARD P. FARRELL	14	2	42.6255	mgCO2m-2h-1	0.985879	9.3	804	52°57′ N	7°15′W	52.95	-7.25	52.95	Temperate Deciduous Forests	Sitka Spruce forest			Temperate Evergreen Forests	3.6	NA	Root exclusion collar	Co2/respiration chamber/gas analyzer	2003	2003	Stand Age	46	31	47 years
Stand age-related effects on soil respiration in a first rotation Sitka spruce chronosequence in central Ireland	GUSTAVO SAIZ, KENNETH A. BYRNE, KLAUS BUTTERBACH-BAHL, RALF KIESE, VIOREL BLUJDEA, EDWARD P. FARRELL	11.4815	2	37.6834	mgCO2m-2h-1	0.871575	9.3	804	52°57′ N	7°15′W	52.95	-7.25	52.95	Temperate Deciduous Forests	Sitka Spruce forest			Temperate Evergreen Forests	3.6	NA	Root exclusion collar	Co2/respiration chamber/gas analyzer	2003	2003	Stand Age	46	31	47 years
Stand age-related effects on soil respiration in a first rotation Sitka spruce chronosequence in central Ireland	GUSTAVO SAIZ, KENNETH A. BYRNE, KLAUS BUTTERBACH-BAHL, RALF KIESE, VIOREL BLUJDEA, EDWARD P. FARRELL	11.5185	2	24.7104	mgCO2m-2h-1	0.571524	9.3	804	52°57′ N	7°15′W	52.95	-7.25	52.95	Temperate Deciduous Forests	Sitka Spruce forest			Temperate Evergreen Forests	3.6	NA	Root exclusion collar	Co2/respiration chamber/gas analyzer	2003	2003	Stand Age	46	31	47 years
Stand age-related effects on soil respiration in a first rotation Sitka spruce chronosequence in central Ireland	GUSTAVO SAIZ, KENNETH A. BYRNE, KLAUS BUTTERBACH-BAHL, RALF KIESE, VIOREL BLUJDEA, EDWARD P. FARRELL	10	2	23.4749	mgCO2m-2h-1	0.542948	9.3	804	52°57′ N	7°15′W	52.95	-7.25	52.95	Temperate Deciduous Forests	Sitka Spruce forest			Temperate Evergreen Forests	3.6	NA	Root exclusion collar	Co2/respiration chamber/gas analyzer	2003	2003	Stand Age	46	31	47 years
Will heterotrophic soil respiration be more sensitive to warming than autotrophic respiration in subtropical forests?	Xiaofei Liu, Shidong Chen, Zhijie Yang, Chengfang Lin, Decheng Xiong, Weisheng Lin, Chao Xu, Guangshui Chen, Jinsheng Xie, Yiqing Li, Yusheng Yang	11.4521	5	0.881159	umol m-2s-1	0.881159	19.1	1656	26°20′3″ N	117°27′22″ E	26.33	117.456	26.3342	Tropical Moist Forest	Subtropical forest	Trema cannabina Lour. var. dielsiana (Hand.-Mazz.) C.J.Chen, Mallotus lianus Croiz, Rhus chinensisMill., Rubus corchorifolius Linn. f., Litsea cubeba (Lour.)Pers. and Aralia chinensis Linn		Tropical Moist Forests	4.86	10.58	Trenching	Co2/respiration chamber/gas analyzer	2014-2015	2014	Warming	47	32
Will heterotrophic soil respiration be more sensitive to warming than autotrophic respiration in subtropical forests?	Xiaofei Liu, Shidong Chen, Zhijie Yang, Chengfang Lin, Decheng Xiong, Weisheng Lin, Chao Xu, Guangshui Chen, Jinsheng Xie, Yiqing Li, Yusheng Yang	16.8647	5	0.742029	umol m-2s-1	0.742029	19.1	1656	26°20′3″ N	117°27′22″ E	26.33	117.456	26.3342	Tropical Moist Forest	Subtropical forest			Tropical Moist Forests	4.86	10.58	Trenching	Co2/respiration chamber/gas analyzer	2014-2015	2014	Warming	47	32
Will heterotrophic soil respiration be more sensitive to warming than autotrophic respiration in subtropical forests?	Xiaofei Liu, Shidong Chen, Zhijie Yang, Chengfang Lin, Decheng Xiong, Weisheng Lin, Chao Xu, Guangshui Chen, Jinsheng Xie, Yiqing Li, Yusheng Yang	13.6964	5	1.02029	umol m-2s-1	1.02029	19.1	1656	26°20′3″ N	117°27′22″ E	26.33	117.456	26.3342	Tropical Moist Forest	Subtropical forest			Tropical Moist Forests	4.86	10.58	Trenching	Co2/respiration chamber/gas analyzer	2014-2015	2014	Warming	47	32
Will heterotrophic soil respiration be more sensitive to warming than autotrophic respiration in subtropical forests?	Xiaofei Liu, Shidong Chen, Zhijie Yang, Chengfang Lin, Decheng Xiong, Weisheng Lin, Chao Xu, Guangshui Chen, Jinsheng Xie, Yiqing Li, Yusheng Yang	22.8053	5	0.730435	umol m-2s-1	0.730435	19.1	1656	26°20′3″ N	117°27′22″ E	26.33	117.456	26.3342	Tropical Moist Forest	Subtropical forest			Tropical Moist Forests	4.86	10.58	Trenching	Co2/respiration chamber/gas analyzer	2014-2015	2014	Warming	47	32
Will heterotrophic soil respiration be more sensitive to warming than autotrophic respiration in subtropical forests?	Xiaofei Liu, Shidong Chen, Zhijie Yang, Chengfang Lin, Decheng Xiong, Weisheng Lin, Chao Xu, Guangshui Chen, Jinsheng Xie, Yiqing Li, Yusheng Yang	21.2211	5	0.417391	umol m-2s-1	0.417391	19.1	1656	26°20′3″ N	117°27′22″ E	26.33	117.456	26.3342	Tropical Moist Forest	Subtropical forest			Tropical Moist Forests	4.86	10.58	Trenching	Co2/respiration chamber/gas analyzer	2014-2015	2014	Warming	47	32
Will heterotrophic soil respiration be more sensitive to warming than autotrophic respiration in subtropical forests?	Xiaofei Liu, Shidong Chen, Zhijie Yang, Chengfang Lin, Decheng Xiong, Weisheng Lin, Chao Xu, Guangshui Chen, Jinsheng Xie, Yiqing Li, Yusheng Yang	25.2475	5	0.811594	umol m-2s-1	0.811594	19.1	1656	26°20′3″ N	117°27′22″ E	26.33	117.456	26.3342	Tropical Moist Forest	Subtropical forest			Tropical Moist Forests	4.86	10.58	Trenching	Co2/respiration chamber/gas analyzer	2014-2015	2014	Warming	47	32
Will heterotrophic soil respiration be more sensitive to warming than autotrophic respiration in subtropical forests?	Xiaofei Liu, Shidong Chen, Zhijie Yang, Chengfang Lin, Decheng Xiong, Weisheng Lin, Chao Xu, Guangshui Chen, Jinsheng Xie, Yiqing Li, Yusheng Yang	27.8218	5	1.13623	umol m-2s-1	1.13623	19.1	1656	26°20′3″ N	117°27′22″ E	26.33	117.456	26.3342	Tropical Moist Forest	Subtropical forest			Tropical Moist Forests	4.86	10.58	Trenching	Co2/respiration chamber/gas analyzer	2014-2015	2014	Warming	47	32
Will heterotrophic soil respiration be more sensitive to warming than autotrophic respiration in subtropical forests?	Xiaofei Liu, Shidong Chen, Zhijie Yang, Chengfang Lin, Decheng Xiong, Weisheng Lin, Chao Xu, Guangshui Chen, Jinsheng Xie, Yiqing Li, Yusheng Yang	27.6238	5	1.05507	umol m-2s-1	1.05507	19.1	1656	26°20′3″ N	117°27′22″ E	26.33	117.456	26.3342	Tropical Moist Forest	Subtropical forest			Tropical Moist Forests	4.86	10.58	Trenching	Co2/respiration chamber/gas analyzer	2014-2015	2014	Warming	47	32
Will heterotrophic soil respiration be more sensitive to warming than autotrophic respiration in subtropical forests?	Xiaofei Liu, Shidong Chen, Zhijie Yang, Chengfang Lin, Decheng Xiong, Weisheng Lin, Chao Xu, Guangshui Chen, Jinsheng Xie, Yiqing Li, Yusheng Yang	27.6898	5	1.25217	umol m-2s-1	1.25217	19.1	1656	26°20′3″ N	117°27′22″ E	26.33	117.456	26.3342	Tropical Moist Forest	Subtropical forest			Tropical Moist Forests	4.86	10.58	Trenching	Co2/respiration chamber/gas analyzer	2014-2015	2014	Warming	47	32
Will heterotrophic soil respiration be more sensitive to warming than autotrophic respiration in subtropical forests?	Xiaofei Liu, Shidong Chen, Zhijie Yang, Chengfang Lin, Decheng Xiong, Weisheng Lin, Chao Xu, Guangshui Chen, Jinsheng Xie, Yiqing Li, Yusheng Yang	28.0858	5	2.06377	umol m-2s-1	2.06377	19.1	1656	26°20′3″ N	117°27′22″ E	26.33	117.456	26.3342	Tropical Moist Forest	Subtropical forest			Tropical Moist Forests	4.86	10.58	Trenching	Co2/respiration chamber/gas analyzer	2014-2015	2014	Warming	47	32
Will heterotrophic soil respiration be more sensitive to warming than autotrophic respiration in subtropical forests?	Xiaofei Liu, Shidong Chen, Zhijie Yang, Chengfang Lin, Decheng Xiong, Weisheng Lin, Chao Xu, Guangshui Chen, Jinsheng Xie, Yiqing Li, Yusheng Yang	27.8878	5	2.50435	umol m-2s-1	2.50435	19.1	1656	26°20′3″ N	117°27′22″ E	26.33	117.456	26.3342	Tropical Moist Forest	Subtropical forest			Tropical Moist Forests	4.86	10.58	Trenching	Co2/respiration chamber/gas analyzer	2014-2015	2014	Warming	47	32
Will heterotrophic soil respiration be more sensitive to warming than autotrophic respiration in subtropical forests?	Xiaofei Liu, Shidong Chen, Zhijie Yang, Chengfang Lin, Decheng Xiong, Weisheng Lin, Chao Xu, Guangshui Chen, Jinsheng Xie, Yiqing Li, Yusheng Yang	26.8317	5	2.74783	umol m-2s-1	2.74783	19.1	1656	26°20′3″ N	117°27′22″ E	26.33	117.456	26.3342	Tropical Moist Forest	Subtropical forest			Tropical Moist Forests	4.86	10.58	Trenching	Co2/respiration chamber/gas analyzer	2014-2015	2014	Warming	47	32
Will heterotrophic soil respiration be more sensitive to warming than autotrophic respiration in subtropical forests?	Xiaofei Liu, Shidong Chen, Zhijie Yang, Chengfang Lin, Decheng Xiong, Weisheng Lin, Chao Xu, Guangshui Chen, Jinsheng Xie, Yiqing Li, Yusheng Yang	27.0957	5	2.93333	umol m-2s-1	2.93333	19.1	1656	26°20′3″ N	117°27′22″ E	26.33	117.456	26.3342	Tropical Moist Forest	Subtropical forest			Tropical Moist Forests	4.86	10.58	Trenching	Co2/respiration chamber/gas analyzer	2014-2015	2014	Warming	47	32
Will heterotrophic soil respiration be more sensitive to warming than autotrophic respiration in subtropical forests?	Xiaofei Liu, Shidong Chen, Zhijie Yang, Chengfang Lin, Decheng Xiong, Weisheng Lin, Chao Xu, Guangshui Chen, Jinsheng Xie, Yiqing Li, Yusheng Yang	27.2937	5	2.31884	umol m-2s-1	2.31884	19.1	1656	26°20′3″ N	117°27′22″ E	26.33	117.456	26.3342	Tropical Moist Forest	Subtropical forest			Tropical Moist Forests	4.86	10.58	Trenching	Co2/respiration chamber/gas analyzer	2014-2015	2014	Warming	47	32
Will heterotrophic soil respiration be more sensitive to warming than autotrophic respiration in subtropical forests?	Xiaofei Liu, Shidong Chen, Zhijie Yang, Chengfang Lin, Decheng Xiong, Weisheng Lin, Chao Xu, Guangshui Chen, Jinsheng Xie, Yiqing Li, Yusheng Yang	24.6535	5	1.65797	umol m-2s-1	1.65797	19.1	1656	26°20′3″ N	117°27′22″ E	26.33	117.456	26.3342	Tropical Moist Forest	Subtropical forest			Tropical Moist Forests	4.86	10.58	Trenching	Co2/respiration chamber/gas analyzer	2014-2015	2014	Warming	47	32
Will heterotrophic soil respiration be more sensitive to warming than autotrophic respiration in subtropical forests?	Xiaofei Liu, Shidong Chen, Zhijie Yang, Chengfang Lin, Decheng Xiong, Weisheng Lin, Chao Xu, Guangshui Chen, Jinsheng Xie, Yiqing Li, Yusheng Yang	20.6271	5	1.12464	umol m-2s-1	1.12464	19.1	1656	26°20′3″ N	117°27′22″ E	26.33	117.456	26.3342	Tropical Moist Forest	Subtropical forest			Tropical Moist Forests	4.86	10.58	Trenching	Co2/respiration chamber/gas analyzer	2014-2015	2014	Warming	47	32
Will heterotrophic soil respiration be more sensitive to warming than autotrophic respiration in subtropical forests?	Xiaofei Liu, Shidong Chen, Zhijie Yang, Chengfang Lin, Decheng Xiong, Weisheng Lin, Chao Xu, Guangshui Chen, Jinsheng Xie, Yiqing Li, Yusheng Yang	17.1947	5	1.14783	umol m-2s-1	1.14783	19.1	1656	26°20′3″ N	117°27′22″ E	26.33	117.456	26.3342	Tropical Moist Forest	Subtropical forest			Tropical Moist Forests	4.86	10.58	Trenching	Co2/respiration chamber/gas analyzer	2014-2015	2014	Warming	47	32
Will heterotrophic soil respiration be more sensitive to warming than autotrophic respiration in subtropical forests?	Xiaofei Liu, Shidong Chen, Zhijie Yang, Chengfang Lin, Decheng Xiong, Weisheng Lin, Chao Xu, Guangshui Chen, Jinsheng Xie, Yiqing Li, Yusheng Yang	17.2607	5	0.684058	umol m-2s-1	0.684058	19.1	1656	26°20′3″ N	117°27′22″ E	26.33	117.456	26.3342	Tropical Moist Forest	Subtropical forest			Tropical Moist Forests	4.86	10.58	Trenching	Co2/respiration chamber/gas analyzer	2014-2015	2014	Warming	47	32
Will heterotrophic soil respiration be more sensitive to warming than autotrophic respiration in subtropical forests?	Xiaofei Liu, Shidong Chen, Zhijie Yang, Chengfang Lin, Decheng Xiong, Weisheng Lin, Chao Xu, Guangshui Chen, Jinsheng Xie, Yiqing Li, Yusheng Yang	8.28383	5	0.614493	umol m-2s-1	0.614493	19.1	1656	26°20′3″ N	117°27′22″ E	26.33	117.456	26.3342	Tropical Moist Forest	Subtropical forest			Tropical Moist Forests	4.86	10.58	Trenching	Co2/respiration chamber/gas analyzer	2014-2015	2014	Warming	47	32
Will heterotrophic soil respiration be more sensitive to warming than autotrophic respiration in subtropical forests?	Xiaofei Liu, Shidong Chen, Zhijie Yang, Chengfang Lin, Decheng Xiong, Weisheng Lin, Chao Xu, Guangshui Chen, Jinsheng Xie, Yiqing Li, Yusheng Yang	8.48185	5	0.695652	umol m-2s-1	0.695652	19.1	1656	26°20′3″ N	117°27′22″ E	26.33	117.456	26.3342	Tropical Moist Forest	Subtropical forest			Tropical Moist Forests	4.86	10.58	Trenching	Co2/respiration chamber/gas analyzer	2014-2015	2014	Warming	47	32
Will heterotrophic soil respiration be more sensitive to warming than autotrophic respiration in subtropical forests?	Xiaofei Liu, Shidong Chen, Zhijie Yang, Chengfang Lin, Decheng Xiong, Weisheng Lin, Chao Xu, Guangshui Chen, Jinsheng Xie, Yiqing Li, Yusheng Yang	9.73597	5	0.649275	umol m-2s-1	0.649275	19.1	1656	26°20′3″ N	117°27′22″ E	26.33	117.456	26.3342	Tropical Moist Forest	Subtropical forest			Tropical Moist Forests	4.86	10.58	Trenching	Co2/respiration chamber/gas analyzer	2014-2015	2014	Warming	47	32
Will heterotrophic soil respiration be more sensitive to warming than autotrophic respiration in subtropical forests?	Xiaofei Liu, Shidong Chen, Zhijie Yang, Chengfang Lin, Decheng Xiong, Weisheng Lin, Chao Xu, Guangshui Chen, Jinsheng Xie, Yiqing Li, Yusheng Yang	15.3465	5	0.788406	umol m-2s-1	0.788406	19.1	1656	26°20′3″ N	117°27′22″ E	26.33	117.456	26.3342	Tropical Moist Forest	Subtropical forest			Tropical Moist Forests	4.86	10.58	Trenching	Co2/respiration chamber/gas analyzer	2014-2015	2014	Warming	47	32
Will heterotrophic soil respiration be more sensitive to warming than autotrophic respiration in subtropical forests?	Xiaofei Liu, Shidong Chen, Zhijie Yang, Chengfang Lin, Decheng Xiong, Weisheng Lin, Chao Xu, Guangshui Chen, Jinsheng Xie, Yiqing Li, Yusheng Yang	9.0099	5	0.57971	umol m-2s-1	0.57971	19.1	1656	26°20′3″ N	117°27′22″ E	26.33	117.456	26.3342	Tropical Moist Forest	Subtropical forest			Tropical Moist Forests	4.86	10.58	Trenching	Co2/respiration chamber/gas analyzer	2014-2015	2014	Warming	47	32
Will heterotrophic soil respiration be more sensitive to warming than autotrophic respiration in subtropical forests?	Xiaofei Liu, Shidong Chen, Zhijie Yang, Chengfang Lin, Decheng Xiong, Weisheng Lin, Chao Xu, Guangshui Chen, Jinsheng Xie, Yiqing Li, Yusheng Yang	13.5644	5	0.811594	umol m-2s-1	0.811594	19.1	1656	26°20′3″ N	117°27′22″ E	26.33	117.456	26.3342	Tropical Moist Forest	Subtropical forest			Tropical Moist Forests	4.86	10.58	Trenching	Co2/respiration chamber/gas analyzer	2014-2015	2014	Warming	47	32
Will heterotrophic soil respiration be more sensitive to warming than autotrophic respiration in subtropical forests?	Xiaofei Liu, Shidong Chen, Zhijie Yang, Chengfang Lin, Decheng Xiong, Weisheng Lin, Chao Xu, Guangshui Chen, Jinsheng Xie, Yiqing Li, Yusheng Yang	21.9472	5	1.06667	umol m-2s-1	1.06667	19.1	1656	26°20′3″ N	117°27′22″ E	26.33	117.456	26.3342	Tropical Moist Forest	Subtropical forest			Tropical Moist Forests	4.86	10.58	Trenching	Co2/respiration chamber/gas analyzer	2014-2015	2014	Warming	47	32
Contribution of root respiration to soil surface CO2 flux in a boreal black spruce chronosequence	BEN BOND-LAMBERTY, CHUANKUAN WANG, and STITH T. GOWER	3.09388	2	0.557819	umol m-2s-1	0.557819	0.8	438.5	55°53'_x0001_ N	98°20_x0001_ W	55.88	-98.3333	55.8833	Boreal Forest/Taiga	Boreal black spruce forest			Boreal Forests/Taiga	NA	NA	Trenching	Co2/respiration chamber/gas analyzer	2001-2002	2001		48	33
Contribution of root respiration to soil surface CO2 flux in a boreal black spruce chronosequence	BEN BOND-LAMBERTY, CHUANKUAN WANG, and STITH T. GOWER	4.30493	2	0.839721	umol m-2s-1	0.839721	0.8	438.5	55°53'_x0001_ N	98°20_x0001_ W	55.88	-98.3333	55.8833	Boreal Forest/Taiga	Boreal black spruce forest			Boreal Forests/Taiga	NA	NA	Trenching	Co2/respiration chamber/gas analyzer	2001-2002	2001		48	33
Contribution of root respiration to soil surface CO2 flux in a boreal black spruce chronosequence	BEN BOND-LAMBERTY, CHUANKUAN WANG, and STITH T. GOWER	11.6816	2	1.44268	umol m-2s-1	1.44268	0.8	438.5	55°53'_x0001_ N	98°20_x0001_ W	55.88	-98.3333	55.8833	Boreal Forest/Taiga	Boreal black spruce forest			Boreal Forests/Taiga	NA	NA	Trenching	Co2/respiration chamber/gas analyzer	2001-2002	2001		48	33
Contribution of root respiration to soil surface CO2 flux in a boreal black spruce chronosequence	BEN BOND-LAMBERTY, CHUANKUAN WANG, and STITH T. GOWER	13.4865	2	1.1921	umol m-2s-1	1.1921	0.8	438.5	55°53'_x0001_ N	98°20_x0001_ W	55.88	-98.3333	55.8833	Boreal Forest/Taiga	Boreal black spruce forest			Boreal Forests/Taiga	NA	NA	Trenching	Co2/respiration chamber/gas analyzer	2001-2002	2001		48	33
Contribution of root respiration to soil surface CO2 flux in a boreal black spruce chronosequence	BEN BOND-LAMBERTY, CHUANKUAN WANG, and STITH T. GOWER	14.1143	2	1.74024	umol m-2s-1	1.74024	0.8	438.5	55°53'_x0001_ N	98°20_x0001_ W	55.88	-98.3333	55.8833	Boreal Forest/Taiga	Boreal black spruce forest			Boreal Forests/Taiga	NA	NA	Trenching	Co2/respiration chamber/gas analyzer	2001-2002	2001		48	33
Contribution of root respiration to soil surface CO2 flux in a boreal black spruce chronosequence	BEN BOND-LAMBERTY, CHUANKUAN WANG, and STITH T. GOWER	15.213	2	1.51315	umol m-2s-1	1.51315	0.8	438.5	55°53'_x0001_ N	98°20_x0001_ W	55.88	-98.3333	55.8833	Boreal Forest/Taiga	Boreal black spruce forest			Boreal Forests/Taiga	NA	NA	Trenching	Co2/respiration chamber/gas analyzer	2001-2002	2001		48	33
Contribution of root respiration to soil surface CO2 flux in a boreal black spruce chronosequence	BEN BOND-LAMBERTY, CHUANKUAN WANG, and STITH T. GOWER	16.2332	2	1.30956	umol m-2s-1	1.30956	0.8	438.5	55°53'_x0001_ N	98°20_x0001_ W	55.88	-98.3333	55.8833	Boreal Forest/Taiga	Boreal black spruce forest			Boreal Forests/Taiga	NA	NA	Trenching	Co2/respiration chamber/gas analyzer	2001-2002	2001		48	33
Contribution of root respiration to soil surface CO2 flux in a boreal black spruce chronosequence	BEN BOND-LAMBERTY, CHUANKUAN WANG, and STITH T. GOWER	17.3318	2	1.30319	umol m-2s-1	1.30319	0.8	438.5	55°53'_x0001_ N	98°20_x0001_ W	55.88	-98.3333	55.8833	Boreal Forest/Taiga	Boreal black spruce forest			Boreal Forests/Taiga	NA	NA	Trenching	Co2/respiration chamber/gas analyzer	2001-2002	2001		48	33
Contribution of root respiration to soil surface CO2 flux in a boreal black spruce chronosequence	BEN BOND-LAMBERTY, CHUANKUAN WANG, and STITH T. GOWER	16.6256	2	1.59176	umol m-2s-1	1.59176	0.8	438.5	55°53'_x0001_ N	98°20_x0001_ W	55.88	-98.3333	55.8833	Boreal Forest/Taiga	Boreal black spruce forest			Boreal Forests/Taiga	NA	NA	Trenching	Co2/respiration chamber/gas analyzer	2001-2002	2001		48	33
Contribution of root respiration to soil surface CO2 flux in a boreal black spruce chronosequence	BEN BOND-LAMBERTY, CHUANKUAN WANG, and STITH T. GOWER	13.722	2	1.39628	umol m-2s-1	1.39628	0.8	438.5	55°53'_x0001_ N	98°20_x0001_ W	55.88	-98.3333	55.8833	Boreal Forest/Taiga	Boreal black spruce forest			Boreal Forests/Taiga	NA	NA	Trenching	Co2/respiration chamber/gas analyzer	2001-2002	2001		48	33
Contribution of root respiration to soil surface CO2 flux in a boreal black spruce chronosequence	BEN BOND-LAMBERTY, CHUANKUAN WANG, and STITH T. GOWER	13.4865	2	1.77793	umol m-2s-1	1.77793	0.8	438.5	55°53'_x0001_ N	98°20_x0001_ W	55.88	-98.3333	55.8833	Boreal Forest/Taiga	Boreal black spruce forest			Boreal Forests/Taiga	NA	NA	Trenching	Co2/respiration chamber/gas analyzer	2001-2002	2001		48	33
Contribution of root respiration to soil surface CO2 flux in a boreal black spruce chronosequence	BEN BOND-LAMBERTY, CHUANKUAN WANG, and STITH T. GOWER	15.0561	2	1.93617	umol m-2s-1	1.93617	0.8	438.5	55°53'_x0001_ N	98°20_x0001_ W	55.88	-98.3333	55.8833	Boreal Forest/Taiga	Boreal black spruce forest			Boreal Forests/Taiga	NA	NA	Trenching	Co2/respiration chamber/gas analyzer	2001-2002	2001		48	33
Contribution of root respiration to soil surface CO2 flux in a boreal black spruce chronosequence	BEN BOND-LAMBERTY, CHUANKUAN WANG, and STITH T. GOWER	10.583	2	1.75931	umol m-2s-1	1.75931	0.8	438.5	55°53'_x0001_ N	98°20_x0001_ W	55.88	-98.3333	55.8833	Boreal Forest/Taiga	Boreal black spruce forest			Boreal Forests/Taiga	NA	NA	Trenching	Co2/respiration chamber/gas analyzer	2001-2002	2001		48	33
Contribution of root respiration to soil surface CO2 flux in a boreal black spruce chronosequence	BEN BOND-LAMBERTY, CHUANKUAN WANG, and STITH T. GOWER	10.5045	2	1.39628	umol m-2s-1	1.39628	0.8	438.5	55°53'_x0001_ N	98°20_x0001_ W	55.88	-98.3333	55.8833	Boreal Forest/Taiga	Boreal black spruce forest			Boreal Forests/Taiga	NA	NA	Trenching	Co2/respiration chamber/gas analyzer	2001-2002	2001		48	33
Contribution of root respiration to soil surface CO2 flux in a boreal black spruce chronosequence	BEN BOND-LAMBERTY, CHUANKUAN WANG, and STITH T. GOWER	10.7399	2	1.28457	umol m-2s-1	1.28457	0.8	438.5	55°53'_x0001_ N	98°20_x0001_ W	55.88	-98.3333	55.8833	Boreal Forest/Taiga	Boreal black spruce forest			Boreal Forests/Taiga	NA	NA	Trenching	Co2/respiration chamber/gas analyzer	2001-2002	2001		48	33
Contribution of root respiration to soil surface CO2 flux in a boreal black spruce chronosequence	BEN BOND-LAMBERTY, CHUANKUAN WANG, and STITH T. GOWER	7.13004	2	1.26596	umol m-2s-1	1.26596	0.8	438.5	55°53'_x0001_ N	98°20_x0001_ W	55.88	-98.3333	55.8833	Boreal Forest/Taiga	Boreal black spruce forest			Boreal Forests/Taiga	NA	NA	Trenching	Co2/respiration chamber/gas analyzer	2001-2002	2001		48	33
Different responses of soil, heterotrophic and autotrophic respirations to a 4-year soil warming experiment in a cool-temperate deciduous broadleaved forest in central Japan	Nam Jin Noh, Masatoshi Kuribayashi, Taku M. Saitoh, Hiroyuki Muraoka	3.62903	5	0.69434	umol m-2s-1	0.69434	6.4	2075	36°08′N	137°25′E	36.13	137.417	36.1333	Temperate Deciduous Forests	deciduous broadleaved forest	Quercus crispula		Temperate Deciduous Forests	NA	35.5	Trenching	Co2/respiration chamber/gas analyzer	2013	2013	Warming	49	34
Different responses of soil, heterotrophic and autotrophic respirations to a 4-year soil warming experiment in a cool-temperate deciduous broadleaved forest in central Japan	Nam Jin Noh, Masatoshi Kuribayashi, Taku M. Saitoh, Hiroyuki Muraoka	3.62903	5	0.920755	umol m-2s-1	0.920755	6.4	2075	36°08′N	137°25′E	36.13	137.417	36.1333	Temperate Deciduous Forests	deciduous broadleaved forest			Temperate Deciduous Forests	NA	35.5	Trenching	Co2/respiration chamber/gas analyzer	2013	2013	Warming	49	34
Different responses of soil, heterotrophic and autotrophic respirations to a 4-year soil warming experiment in a cool-temperate deciduous broadleaved forest in central Japan	Nam Jin Noh, Masatoshi Kuribayashi, Taku M. Saitoh, Hiroyuki Muraoka	9.72222	5	0.966038	umol m-2s-1	0.966038	6.4	2075	36°08′N	137°25′E	36.13	137.417	36.1333	Temperate Deciduous Forests	deciduous broadleaved forest			Temperate Deciduous Forests	NA	35.5	Trenching	Co2/respiration chamber/gas analyzer	2013	2013	Warming	49	34
Different responses of soil, heterotrophic and autotrophic respirations to a 4-year soil warming experiment in a cool-temperate deciduous broadleaved forest in central Japan	Nam Jin Noh, Masatoshi Kuribayashi, Taku M. Saitoh, Hiroyuki Muraoka	12.1416	5	1.09434	umol m-2s-1	1.09434	6.4	2075	36°08′N	137°25′E	36.13	137.417	36.1333	Temperate Deciduous Forests	deciduous broadleaved forest			Temperate Deciduous Forests	NA	35.5	Trenching	Co2/respiration chamber/gas analyzer	2013	2013	Warming	49	34
Different responses of soil, heterotrophic and autotrophic respirations to a 4-year soil warming experiment in a cool-temperate deciduous broadleaved forest in central Japan	Nam Jin Noh, Masatoshi Kuribayashi, Taku M. Saitoh, Hiroyuki Muraoka	13.2616	5	2.30189	umol m-2s-1	2.30189	6.4	2075	36°08′N	137°25′E	36.13	137.417	36.1333	Temperate Deciduous Forests	deciduous broadleaved forest			Temperate Deciduous Forests	NA	35.5	Trenching	Co2/respiration chamber/gas analyzer	2013	2013	Warming	49	34
Different responses of soil, heterotrophic and autotrophic respirations to a 4-year soil warming experiment in a cool-temperate deciduous broadleaved forest in central Japan	Nam Jin Noh, Masatoshi Kuribayashi, Taku M. Saitoh, Hiroyuki Muraoka	14.9642	5	2.39245	umol m-2s-1	2.39245	6.4	2075	36°08′N	137°25′E	36.13	137.417	36.1333	Temperate Deciduous Forests	deciduous broadleaved forest			Temperate Deciduous Forests	NA	35.5	Trenching	Co2/respiration chamber/gas analyzer	2013	2013	Warming	49	34
Different responses of soil, heterotrophic and autotrophic respirations to a 4-year soil warming experiment in a cool-temperate deciduous broadleaved forest in central Japan	Nam Jin Noh, Masatoshi Kuribayashi, Taku M. Saitoh, Hiroyuki Muraoka	18.7276	5	2.23396	umol m-2s-1	2.23396	6.4	2075	36°08′N	137°25′E	36.13	137.417	36.1333	Temperate Deciduous Forests	deciduous broadleaved forest			Temperate Deciduous Forests	NA	35.5	Trenching	Co2/respiration chamber/gas analyzer	2013	2013	Warming	49	34
Different responses of soil, heterotrophic and autotrophic respirations to a 4-year soil warming experiment in a cool-temperate deciduous broadleaved forest in central Japan	Nam Jin Noh, Masatoshi Kuribayashi, Taku M. Saitoh, Hiroyuki Muraoka	17.0699	5	2.45283	umol m-2s-1	2.45283	6.4	2075	36°08′N	137°25′E	36.13	137.417	36.1333	Temperate Deciduous Forests	deciduous broadleaved forest			Temperate Deciduous Forests	NA	35.5	Trenching	Co2/respiration chamber/gas analyzer	2013	2013	Warming	49	34
Different responses of soil, heterotrophic and autotrophic respirations to a 4-year soil warming experiment in a cool-temperate deciduous broadleaved forest in central Japan	Nam Jin Noh, Masatoshi Kuribayashi, Taku M. Saitoh, Hiroyuki Muraoka	17.6971	5	2.5283	umol m-2s-1	2.5283	6.4	2075	36°08′N	137°25′E	36.13	137.417	36.1333	Temperate Deciduous Forests	deciduous broadleaved forest			Temperate Deciduous Forests	NA	35.5	Trenching	Co2/respiration chamber/gas analyzer	2013	2013	Warming	49	34
Different responses of soil, heterotrophic and autotrophic respirations to a 4-year soil warming experiment in a cool-temperate deciduous broadleaved forest in central Japan	Nam Jin Noh, Masatoshi Kuribayashi, Taku M. Saitoh, Hiroyuki Muraoka	18.8172	5	2.13585	umol m-2s-1	2.13585	6.4	2075	36°08′N	137°25′E	36.13	137.417	36.1333	Temperate Deciduous Forests	deciduous broadleaved forest			Temperate Deciduous Forests	NA	35.5	Trenching	Co2/respiration chamber/gas analyzer	2013	2013	Warming	49	34
Different responses of soil, heterotrophic and autotrophic respirations to a 4-year soil warming experiment in a cool-temperate deciduous broadleaved forest in central Japan	Nam Jin Noh, Masatoshi Kuribayashi, Taku M. Saitoh, Hiroyuki Muraoka	16.8459	5	1.48679	umol m-2s-1	1.48679	6.4	2075	36°08′N	137°25′E	36.13	137.417	36.1333	Temperate Deciduous Forests	deciduous broadleaved forest			Temperate Deciduous Forests	NA	35.5	Trenching	Co2/respiration chamber/gas analyzer	2013	2013	Warming	49	34
Different responses of soil, heterotrophic and autotrophic respirations to a 4-year soil warming experiment in a cool-temperate deciduous broadleaved forest in central Japan	Nam Jin Noh, Masatoshi Kuribayashi, Taku M. Saitoh, Hiroyuki Muraoka	18.7724	5	1.01887	umol m-2s-1	1.01887	6.4	2075	36°08′N	137°25′E	36.13	137.417	36.1333	Temperate Deciduous Forests	deciduous broadleaved forest			Temperate Deciduous Forests	NA	35.5	Trenching	Co2/respiration chamber/gas analyzer	2013	2013	Warming	49	34
Different responses of soil, heterotrophic and autotrophic respirations to a 4-year soil warming experiment in a cool-temperate deciduous broadleaved forest in central Japan	Nam Jin Noh, Masatoshi Kuribayashi, Taku M. Saitoh, Hiroyuki Muraoka	12.4552	5	1.09434	umol m-2s-1	1.09434	6.4	2075	36°08′N	137°25′E	36.13	137.417	36.1333	Temperate Deciduous Forests	deciduous broadleaved forest			Temperate Deciduous Forests	NA	35.5	Trenching	Co2/respiration chamber/gas analyzer	2013	2013	Warming	49	34
Different responses of soil, heterotrophic and autotrophic respirations to a 4-year soil warming experiment in a cool-temperate deciduous broadleaved forest in central Japan	Nam Jin Noh, Masatoshi Kuribayashi, Taku M. Saitoh, Hiroyuki Muraoka	10.1703	5	0.324528	umol m-2s-1	0.324528	6.4	2075	36°08′N	137°25′E	36.13	137.417	36.1333	Temperate Deciduous Forests	deciduous broadleaved forest			Temperate Deciduous Forests	NA	35.5	Trenching	Co2/respiration chamber/gas analyzer	2013	2013	Warming	49	34
N and P fertilization reduced soil autotrophic and heterotrophic respiration in a young Cunninghamia lanceolata forest	Qingkui Wang a e, Weidong Zhang a, Tao Sun a, Longchi Chen a, Xueyong Pang b, Yanping Wang c, Fuming Xiao d	11.6814	5	0.816888	umol CO2m-2s-1	0.816888	16.5	1200	26°40′N	109°26′E	26.67	109.433	26.6667	Tropical Moist Forests	Cunninghamia lanceolata forest	Cunninghamia lanceolata		Tropical Moist Forests	4.51	10.1	Trenching	Co2/respiration chamber/gas analyzer	2013-2014	2013	N/P addition	50	35
N and P fertilization reduced soil autotrophic and heterotrophic respiration in a young Cunninghamia lanceolata forest	Qingkui Wang a e, Weidong Zhang a, Tao Sun a, Longchi Chen a, Xueyong Pang b, Yanping Wang c, Fuming Xiao d	6.42478	5	0.551233	umol CO2m-2s-1	0.551233	16.5	1200	26°40′N	109°26′E	26.67	109.433	26.6667	Tropical Moist Forests	Cunninghamia lanceolata forest	Cunninghamia lanceolata		Tropical Moist Forests	4.51	10.1	Trenching	Co2/respiration chamber/gas analyzer	2013-2014	2013	N/P addition	50	35
N and P fertilization reduced soil autotrophic and heterotrophic respiration in a young Cunninghamia lanceolata forest	Qingkui Wang a e, Weidong Zhang a, Tao Sun a, Longchi Chen a, Xueyong Pang b, Yanping Wang c, Fuming Xiao d	5.15044	5	0.425047	umol CO2m-2s-1	0.425047	16.5	1200	26°40′N	109°26′E	26.67	109.433	26.6667	Tropical Moist Forests	Cunninghamia lanceolata forest	Cunninghamia lanceolata		Tropical Moist Forests	4.51	10.1	Trenching	Co2/respiration chamber/gas analyzer	2013-2014	2013	N/P addition	50	35
N and P fertilization reduced soil autotrophic and heterotrophic respiration in a young Cunninghamia lanceolata forest	Qingkui Wang a e, Weidong Zhang a, Tao Sun a, Longchi Chen a, Xueyong Pang b, Yanping Wang c, Fuming Xiao d	10.354	5	0.677419	umol CO2m-2s-1	0.677419	16.5	1200	26°40′N	109°26′E	26.67	109.433	26.6667	Tropical Moist Forests	Cunninghamia lanceolata forest	Cunninghamia lanceolata		Tropical Moist Forests	4.51	10.1	Trenching	Co2/respiration chamber/gas analyzer	2013-2014	2013	N/P addition	50	35
N and P fertilization reduced soil autotrophic and heterotrophic respiration in a young Cunninghamia lanceolata forest	Qingkui Wang a e, Weidong Zhang a, Tao Sun a, Longchi Chen a, Xueyong Pang b, Yanping Wang c, Fuming Xiao d	15.5044	5	1.12903	umol CO2m-2s-1	1.12903	16.5	1200	26°40′N	109°26′E	26.67	109.433	26.6667	Tropical Moist Forests	Cunninghamia lanceolata forest	Cunninghamia lanceolata		Tropical Moist Forests	4.51	10.1	Trenching	Co2/respiration chamber/gas analyzer	2013-2014	2013	N/P addition	50	35
N and P fertilization reduced soil autotrophic and heterotrophic respiration in a young Cunninghamia lanceolata forest	Qingkui Wang a e, Weidong Zhang a, Tao Sun a, Longchi Chen a, Xueyong Pang b, Yanping Wang c, Fuming Xiao d	17.5221	5	1.27514	umol CO2m-2s-1	1.27514	16.5	1200	26°40′N	109°26′E	26.67	109.433	26.6667	Tropical Moist Forests	Cunninghamia lanceolata forest	Cunninghamia lanceolata		Tropical Moist Forests	4.51	10.1	Trenching	Co2/respiration chamber/gas analyzer	2013-2014	2013	N/P addition	50	35
N and P fertilization reduced soil autotrophic and heterotrophic respiration in a young Cunninghamia lanceolata forest	Qingkui Wang a e, Weidong Zhang a, Tao Sun a, Longchi Chen a, Xueyong Pang b, Yanping Wang c, Fuming Xiao d	22.8319	5	1.93928	umol CO2m-2s-1	1.93928	16.5	1200	26°40′N	109°26′E	26.67	109.433	26.6667	Tropical Moist Forests	Cunninghamia lanceolata forest	Cunninghamia lanceolata		Tropical Moist Forests	4.51	10.1	Trenching	Co2/respiration chamber/gas analyzer	2013-2014	2013	N/P addition	50	35
N and P fertilization reduced soil autotrophic and heterotrophic respiration in a young Cunninghamia lanceolata forest	Qingkui Wang a e, Weidong Zhang a, Tao Sun a, Longchi Chen a, Xueyong Pang b, Yanping Wang c, Fuming Xiao d	25.0619	5	1.90607	umol CO2m-2s-1	1.90607	16.5	1200	26°40′N	109°26′E	26.67	109.433	26.6667	Tropical Moist Forests	Cunninghamia lanceolata forest	Cunninghamia lanceolata		Tropical Moist Forests	4.51	10.1	Trenching	Co2/respiration chamber/gas analyzer	2013-2014	2013	N/P addition	50	35
N and P fertilization reduced soil autotrophic and heterotrophic respiration in a young Cunninghamia lanceolata forest	Qingkui Wang a e, Weidong Zhang a, Tao Sun a, Longchi Chen a, Xueyong Pang b, Yanping Wang c, Fuming Xiao d	21.7699	5	0.856736	umol CO2m-2s-1	0.856736	16.5	1200	26°40′N	109°26′E	26.67	109.433	26.6667	Tropical Moist Forests	Cunninghamia lanceolata forest	Cunninghamia lanceolata		Tropical Moist Forests	4.51	10.1	Trenching	Co2/respiration chamber/gas analyzer	2013-2014	2013	N/P addition	50	35
N and P fertilization reduced soil autotrophic and heterotrophic respiration in a young Cunninghamia lanceolata forest	Qingkui Wang a e, Weidong Zhang a, Tao Sun a, Longchi Chen a, Xueyong Pang b, Yanping Wang c, Fuming Xiao d	22.7257	5	1.574	umol CO2m-2s-1	1.574	16.5	1200	26°40′N	109°26′E	26.67	109.433	26.6667	Tropical Moist Forests	Cunninghamia lanceolata forest	Cunninghamia lanceolata		Tropical Moist Forests	4.51	10.1	Trenching	Co2/respiration chamber/gas analyzer	2013-2014	2013	N/P addition	50	35
N and P fertilization reduced soil autotrophic and heterotrophic respiration in a young Cunninghamia lanceolata forest	Qingkui Wang a e, Weidong Zhang a, Tao Sun a, Longchi Chen a, Xueyong Pang b, Yanping Wang c, Fuming Xiao d	17.5752	5	1.24858	umol CO2m-2s-1	1.24858	16.5	1200	26°40′N	109°26′E	26.67	109.433	26.6667	Tropical Moist Forests	Cunninghamia lanceolata forest	Cunninghamia lanceolata		Tropical Moist Forests	4.51	10.1	Trenching	Co2/respiration chamber/gas analyzer	2013-2014	2013	N/P addition	50	35
N and P fertilization reduced soil autotrophic and heterotrophic respiration in a young Cunninghamia lanceolata forest	Qingkui Wang a e, Weidong Zhang a, Tao Sun a, Longchi Chen a, Xueyong Pang b, Yanping Wang c, Fuming Xiao d	14.2832	5	0.989564	umol CO2m-2s-1	0.989564	16.5	1200	26°40′N	109°26′E	26.67	109.433	26.6667	Tropical Moist Forests	Cunninghamia lanceolata forest	Cunninghamia lanceolata		Tropical Moist Forests	4.51	10.1	Trenching	Co2/respiration chamber/gas analyzer	2013-2014	2013	N/P addition	50	35
Nitrogen additions reduce rhizospheric and heterotrophic respiration in a subtropical evergreen broad-leaved forest	Yong Peng, Guan-tao Chen, Shun Li, Hong-ling Hu, Ting-xing Hu, Li Liu, Yi Tang & Li-hua Tu	13.8667	15	2.04067	umol CO2m-2s-1	2.04067	10	2323	29°32′35″N	103°15′41″E	29.54	103.261	29.5431	Temperate Evergreen Forests	subtropical evergreen broad-leaved forest			Temperate Evergreen Forests	3.76	16.9	Trenching	Co2/respiration chamber/gas analyzer	2015-2016	2015	Nitrogen addtion	51	36
Nitrogen additions reduce rhizospheric and heterotrophic respiration in a subtropical evergreen broad-leaved forest	Yong Peng, Guan-tao Chen, Shun Li, Hong-ling Hu, Ting-xing Hu, Li Liu, Yi Tang & Li-hua Tu	17.0286	15	2.25693	umol CO2m-2s-1	2.25693	10	2323	29°32′35″N	103°15′41″E	29.54	103.261	29.5431	Temperate Evergreen Forests	subtropical evergreen broad-leaved forest			Temperate Evergreen Forests	3.76	16.9	Trenching	Co2/respiration chamber/gas analyzer	2015-2016	2015	Nitrogen addtion	51	36
Nitrogen additions reduce rhizospheric and heterotrophic respiration in a subtropical evergreen broad-leaved forest	Yong Peng, Guan-tao Chen, Shun Li, Hong-ling Hu, Ting-xing Hu, Li Liu, Yi Tang & Li-hua Tu	18.6667	15	2.37893	umol CO2m-2s-1	2.37893	10	2323	29°32′35″N	103°15′41″E	29.54	103.261	29.5431	Temperate Evergreen Forests	subtropical evergreen broad-leaved forest			Temperate Evergreen Forests	3.76	16.9	Trenching	Co2/respiration chamber/gas analyzer	2015-2016	2015	Nitrogen addtion	51	36
Nitrogen additions reduce rhizospheric and heterotrophic respiration in a subtropical evergreen broad-leaved forest	Yong Peng, Guan-tao Chen, Shun Li, Hong-ling Hu, Ting-xing Hu, Li Liu, Yi Tang & Li-hua Tu	15.0476	15	1.21442	umol CO2m-2s-1	1.21442	10	2323	29°32′35″N	103°15′41″E	29.54	103.261	29.5431	Temperate Evergreen Forests	subtropical evergreen broad-leaved forest			Temperate Evergreen Forests	3.76	16.9	Trenching	Co2/respiration chamber/gas analyzer	2015-2016	2015	Nitrogen addtion	51	36
Nitrogen additions reduce rhizospheric and heterotrophic respiration in a subtropical evergreen broad-leaved forest	Yong Peng, Guan-tao Chen, Shun Li, Hong-ling Hu, Ting-xing Hu, Li Liu, Yi Tang & Li-hua Tu	12.9143	15	2.19039	umol CO2m-2s-1	2.19039	10	2323	29°32′35″N	103°15′41″E	29.54	103.261	29.5431	Temperate Evergreen Forests	subtropical evergreen broad-leaved forest			Temperate Evergreen Forests	3.76	16.9	Trenching	Co2/respiration chamber/gas analyzer	2015-2016	2015	Nitrogen addtion	51	36
Nitrogen additions reduce rhizospheric and heterotrophic respiration in a subtropical evergreen broad-leaved forest	Yong Peng, Guan-tao Chen, Shun Li, Hong-ling Hu, Ting-xing Hu, Li Liu, Yi Tang & Li-hua Tu	10.3619	15	0.77634	umol CO2m-2s-1	0.77634	10	2323	29°32′35″N	103°15′41″E	29.54	103.261	29.5431	Temperate Evergreen Forests	subtropical evergreen broad-leaved forest			Temperate Evergreen Forests	3.76	16.9	Trenching	Co2/respiration chamber/gas analyzer	2015-2016	2015	Nitrogen addtion	51	36
Nitrogen additions reduce rhizospheric and heterotrophic respiration in a subtropical evergreen broad-leaved forest	Yong Peng, Guan-tao Chen, Shun Li, Hong-ling Hu, Ting-xing Hu, Li Liu, Yi Tang & Li-hua Tu	7.77143	15	0.781885	umol CO2m-2s-1	0.781885	10	2323	29°32′35″N	103°15′41″E	29.54	103.261	29.5431	Temperate Evergreen Forests	subtropical evergreen broad-leaved forest			Temperate Evergreen Forests	3.76	16.9	Trenching	Co2/respiration chamber/gas analyzer	2015-2016	2015	Nitrogen addtion	51	36
Nitrogen additions reduce rhizospheric and heterotrophic respiration in a subtropical evergreen broad-leaved forest	Yong Peng, Guan-tao Chen, Shun Li, Hong-ling Hu, Ting-xing Hu, Li Liu, Yi Tang & Li-hua Tu	4.87619	15	0.709797	umol CO2m-2s-1	0.709797	10	2323	29°32′35″N	103°15′41″E	29.54	103.261	29.5431	Temperate Evergreen Forests	subtropical evergreen broad-leaved forest			Temperate Evergreen Forests	3.76	16.9	Trenching	Co2/respiration chamber/gas analyzer	2015-2016	2015	Nitrogen addtion	51	36
Nitrogen additions reduce rhizospheric and heterotrophic respiration in a subtropical evergreen broad-leaved forest	Yong Peng, Guan-tao Chen, Shun Li, Hong-ling Hu, Ting-xing Hu, Li Liu, Yi Tang & Li-hua Tu	2.62857	15	1.03142	umol CO2m-2s-1	1.03142	10	2323	29°32′35″N	103°15′41″E	29.54	103.261	29.5431	Temperate Evergreen Forests	subtropical evergreen broad-leaved forest			Temperate Evergreen Forests	3.76	16.9	Trenching	Co2/respiration chamber/gas analyzer	2015-2016	2015	Nitrogen addtion	51	36
Nitrogen additions reduce rhizospheric and heterotrophic respiration in a subtropical evergreen broad-leaved forest	Yong Peng, Guan-tao Chen, Shun Li, Hong-ling Hu, Ting-xing Hu, Li Liu, Yi Tang & Li-hua Tu	6.55238	15	0.903882	umol CO2m-2s-1	0.903882	10	2323	29°32′35″N	103°15′41″E	29.54	103.261	29.5431	Temperate Evergreen Forests	subtropical evergreen broad-leaved forest			Temperate Evergreen Forests	3.76	16.9	Trenching	Co2/respiration chamber/gas analyzer	2015-2016	2015	Nitrogen addtion	51	36
Nitrogen additions reduce rhizospheric and heterotrophic respiration in a subtropical evergreen broad-leaved forest	Yong Peng, Guan-tao Chen, Shun Li, Hong-ling Hu, Ting-xing Hu, Li Liu, Yi Tang & Li-hua Tu	10.1333	15	1.24214	umol CO2m-2s-1	1.24214	10	2323	29°32′35″N	103°15′41″E	29.54	103.261	29.5431	Temperate Evergreen Forests	subtropical evergreen broad-leaved forest			Temperate Evergreen Forests	3.76	16.9	Trenching	Co2/respiration chamber/gas analyzer	2015-2016	2015	Nitrogen addtion	51	36
Nitrogen additions reduce rhizospheric and heterotrophic respiration in a subtropical evergreen broad-leaved forest	Yong Peng, Guan-tao Chen, Shun Li, Hong-ling Hu, Ting-xing Hu, Li Liu, Yi Tang & Li-hua Tu	11.619	15	1.6525	umol CO2m-2s-1	1.6525	10	2323	29°32′35″N	103°15′41″E	29.54	103.261	29.5431	Temperate Evergreen Forests	subtropical evergreen broad-leaved forest			Temperate Evergreen Forests	3.76	16.9	Trenching	Co2/respiration chamber/gas analyzer	2015-2016	2015	Nitrogen addtion	51	36
Impacts of understory species removal and/or addition on soil respiration in a mixed forest plantation with native species in southern China	Xiaoling Wang a b, Jie Zhao a b, Jianping Wu a b, Hua Chen c, Yongbiao Lin a, Lixia Zhou a, Shenglei Fu	14.4045	10	0.430528	umol CO2m-2s-1	0.430528	21.7	1290	22°34′N	112°50′E	22.58	112.833	22.5667	Tropical Moist Forests	mixed forest plantation	Mixed	30 native tree species, including Magnoliaceae glanca Blume, Liquidambar formosana Hance and Tsoongiodendron odorum	Mixed	NA	NA	Trenching	Co2/respiration chamber/gas analyzer	2008-2009	2008	Understory removal	52	37
Impacts of understory species removal and/or addition on soil respiration in a mixed forest plantation with native species in southern China	Xiaoling Wang a b, Jie Zhao a b, Jianping Wu a b, Hua Chen c, Yongbiao Lin a, Lixia Zhou a, Shenglei Fu	14.983	10	0.53229	umol CO2m-2s-1	0.53229	21.7	1290	22°34′N	112°50′E	22.58	112.833	22.5667	Tropical Moist Forests	mixed forest plantation	Mixed	31 native tree species, including Magnoliaceae glanca Blume, Liquidambar formosana Hance and Tsoongiodendron odorum	Mixed	NA	NA	Trenching	Co2/respiration chamber/gas analyzer	2008-2009	2008	Understory removal	52	37
Impacts of understory species removal and/or addition on soil respiration in a mixed forest plantation with native species in southern China	Xiaoling Wang a b, Jie Zhao a b, Jianping Wu a b, Hua Chen c, Yongbiao Lin a, Lixia Zhou a, Shenglei Fu	21.48	10	0.60274	umol CO2m-2s-1	0.60274	21.7	1290	22°34′N	112°50′E	22.58	112.833	22.5667	Tropical Moist Forests	mixed forest plantation	Mixed	32 native tree species, including Magnoliaceae glanca Blume, Liquidambar formosana Hance and Tsoongiodendron odorum	Mixed	NA	NA	Trenching	Co2/respiration chamber/gas analyzer	2008-2009	2008	Understory removal	52	37
Impacts of understory species removal and/or addition on soil respiration in a mixed forest plantation with native species in southern China	Xiaoling Wang a b, Jie Zhao a b, Jianping Wu a b, Hua Chen c, Yongbiao Lin a, Lixia Zhou a, Shenglei Fu	22.3477	10	0.994129	umol CO2m-2s-1	0.994129	21.7	1290	22°34′N	112°50′E	22.58	112.833	22.5667	Tropical Moist Forests	mixed forest plantation	Mixed	33 native tree species, including Magnoliaceae glanca Blume, Liquidambar formosana Hance and Tsoongiodendron odorum	Mixed	NA	NA	Trenching	Co2/respiration chamber/gas analyzer	2008-2009	2008	Understory removal	52	37
Impacts of understory species removal and/or addition on soil respiration in a mixed forest plantation with native species in southern China	Xiaoling Wang a b, Jie Zhao a b, Jianping Wu a b, Hua Chen c, Yongbiao Lin a, Lixia Zhou a, Shenglei Fu	24.4837	10	0.665362	umol CO2m-2s-1	0.665362	21.7	1290	22°34′N	112°50′E	22.58	112.833	22.5667	Tropical Moist Forests	mixed forest plantation	Mixed	34 native tree species, including Magnoliaceae glanca Blume, Liquidambar formosana Hance and Tsoongiodendron odorum	Mixed	NA	NA	Trenching	Co2/respiration chamber/gas analyzer	2008-2009	2008	Understory removal	52	37
Impacts of understory species removal and/or addition on soil respiration in a mixed forest plantation with native species in southern China	Xiaoling Wang a b, Jie Zhao a b, Jianping Wu a b, Hua Chen c, Yongbiao Lin a, Lixia Zhou a, Shenglei Fu	24.8397	10	1.11155	umol CO2m-2s-1	1.11155	21.7	1290	22°34′N	112°50′E	22.58	112.833	22.5667	Tropical Moist Forests	mixed forest plantation	Mixed	35 native tree species, including Magnoliaceae glanca Blume, Liquidambar formosana Hance and Tsoongiodendron odorum	Mixed	NA	NA	Trenching	Co2/respiration chamber/gas analyzer	2008-2009	2008	Understory removal	52	37
Impacts of understory species removal and/or addition on soil respiration in a mixed forest plantation with native species in southern China	Xiaoling Wang a b, Jie Zhao a b, Jianping Wu a b, Hua Chen c, Yongbiao Lin a, Lixia Zhou a, Shenglei Fu	25.5072	10	1.01761	umol CO2m-2s-1	1.01761	21.7	1290	22°34′N	112°50′E	22.58	112.833	22.5667	Tropical Moist Forests	mixed forest plantation	Mixed	36 native tree species, including Magnoliaceae glanca Blume, Liquidambar formosana Hance and Tsoongiodendron odorum	Mixed	NA	NA	Trenching	Co2/respiration chamber/gas analyzer	2008-2009	2008	Understory removal	52	37
Impacts of understory species removal and/or addition on soil respiration in a mixed forest plantation with native species in southern China	Xiaoling Wang a b, Jie Zhao a b, Jianping Wu a b, Hua Chen c, Yongbiao Lin a, Lixia Zhou a, Shenglei Fu	25.4627	10	1.11937	umol CO2m-2s-1	1.11937	21.7	1290	22°34′N	112°50′E	22.58	112.833	22.5667	Tropical Moist Forests	mixed forest plantation	Mixed	37 native tree species, including Magnoliaceae glanca Blume, Liquidambar formosana Hance and Tsoongiodendron odorum	Mixed	NA	NA	Trenching	Co2/respiration chamber/gas analyzer	2008-2009	2008	Understory removal	52	37
Impacts of understory species removal and/or addition on soil respiration in a mixed forest plantation with native species in southern China	Xiaoling Wang a b, Jie Zhao a b, Jianping Wu a b, Hua Chen c, Yongbiao Lin a, Lixia Zhou a, Shenglei Fu	26.6197	10	1.36986	umol CO2m-2s-1	1.36986	21.7	1290	22°34′N	112°50′E	22.58	112.833	22.5667	Tropical Moist Forests	mixed forest plantation	Mixed	38 native tree species, including Magnoliaceae glanca Blume, Liquidambar formosana Hance and Tsoongiodendron odorum	Mixed	NA	NA	Trenching	Co2/respiration chamber/gas analyzer	2008-2009	2008	Understory removal	52	37
Impacts of understory species removal and/or addition on soil respiration in a mixed forest plantation with native species in southern China	Xiaoling Wang a b, Jie Zhao a b, Jianping Wu a b, Hua Chen c, Yongbiao Lin a, Lixia Zhou a, Shenglei Fu	26.8867	10	1.96477	umol CO2m-2s-1	1.96477	21.7	1290	22°34′N	112°50′E	22.58	112.833	22.5667	Tropical Moist Forests	mixed forest plantation	Mixed	39 native tree species, including Magnoliaceae glanca Blume, Liquidambar formosana Hance and Tsoongiodendron odorum	Mixed	NA	NA	Trenching	Co2/respiration chamber/gas analyzer	2008-2009	2008	Understory removal	52	37
Impacts of understory species removal and/or addition on soil respiration in a mixed forest plantation with native species in southern China	Xiaoling Wang a b, Jie Zhao a b, Jianping Wu a b, Hua Chen c, Yongbiao Lin a, Lixia Zhou a, Shenglei Fu	27.5765	10	1.83953	umol CO2m-2s-1	1.83953	21.7	1290	22°34′N	112°50′E	22.58	112.833	22.5667	Tropical Moist Forests	mixed forest plantation	Mixed	40 native tree species, including Magnoliaceae glanca Blume, Liquidambar formosana Hance and Tsoongiodendron odorum	Mixed	NA	NA	Trenching	Co2/respiration chamber/gas analyzer	2008-2009	2008	Understory removal	52	37
Impacts of understory species removal and/or addition on soil respiration in a mixed forest plantation with native species in southern China	Xiaoling Wang a b, Jie Zhao a b, Jianping Wu a b, Hua Chen c, Yongbiao Lin a, Lixia Zhou a, Shenglei Fu	28.511	10	1.99609	umol CO2m-2s-1	1.99609	21.7	1290	22°34′N	112°50′E	22.58	112.833	22.5667	Tropical Moist Forests	mixed forest plantation	Mixed	41 native tree species, including Magnoliaceae glanca Blume, Liquidambar formosana Hance and Tsoongiodendron odorum	Mixed	NA	NA	Trenching	Co2/respiration chamber/gas analyzer	2008-2009	2008	Understory removal	52	37
Seasonal Dynamics of Soil Respiration and Its Autotrophic and Heterotrophic Components in Subtropical Camphor Forests	Ping He, Wende Yan, Yuanying Peng, Junjie Lei, wei Zheng, Yi Zhang, Yagin Qi, Xiaoyong Chen	27.4109	5	2.76533	umol m-2s-1	2.76533	17.2	1422	28°06′–07′ N	113°02′–01′	28.11	113.033	28.1	Temperate Deciduous Forests	Camphor forest	Mixed	Camphor (Cinnamomum camphora (L.) Presl.), Chinese sweet gum (Liquidambar acalycina), Chinese fir (Cunninghamia lanceolata (Lamb.) Hook.), Masson pine (Pinus massoniana Lamb.), and slash pine (Pinus elliottii)	Tropical Moist Forests	5	NA	Trenching	Co2/respiration chamber/gas analyzer	2010-2011	2010		53	38
Seasonal Dynamics of Soil Respiration and Its Autotrophic and Heterotrophic Components in Subtropical Camphor Forests	Ping He, Wende Yan, Yuanying Peng, Junjie Lei, wei Zheng, Yi Zhang, Yagin Qi, Xiaoyong Chen	26.0038	5	1.75053	umol m-2s-1	1.75053	17.2	1422	28°06′–07′ N	113°02′–01′	28.11	113.033	28.1	Temperate Deciduous Forests	Camphor forest	Mixed	Camphor (Cinnamomum camphora (L.) Presl.), Chinese sweet gum (Liquidambar acalycina), Chinese fir (Cunninghamia lanceolata (Lamb.) Hook.), Masson pine (Pinus massoniana Lamb.), and slash pine (Pinus elliottii)	Tropical Moist Forests	5	NA	Trenching	Co2/respiration chamber/gas analyzer	2010-2011	2010		53	38
Seasonal Dynamics of Soil Respiration and Its Autotrophic and Heterotrophic Components in Subtropical Camphor Forests	Ping He, Wende Yan, Yuanying Peng, Junjie Lei, wei Zheng, Yi Zhang, Yagin Qi, Xiaoyong Chen	18.7993	5	1.64905	umol m-2s-1	1.64905	17.2	1422	28°06′–07′ N	113°02′–01′	28.11	113.033	28.1	Temperate Deciduous Forests	Camphor forest	Mixed	Camphor (Cinnamomum camphora (L.) Presl.), Chinese sweet gum (Liquidambar acalycina), Chinese fir (Cunninghamia lanceolata (Lamb.) Hook.), Masson pine (Pinus massoniana Lamb.), and slash pine (Pinus elliottii)	Tropical Moist Forests	5	NA	Trenching	Co2/respiration chamber/gas analyzer	2010-2011	2010		53	38
Seasonal Dynamics of Soil Respiration and Its Autotrophic and Heterotrophic Components in Subtropical Camphor Forests	Ping He, Wende Yan, Yuanying Peng, Junjie Lei, wei Zheng, Yi Zhang, Yagin Qi, Xiaoyong Chen	15.1407	5	1.16702	umol m-2s-1	1.16702	17.2	1422	28°06′–07′ N	113°02′–01′	28.11	113.033	28.1	Temperate Deciduous Forests	Camphor forest	Mixed	Camphor (Cinnamomum camphora (L.) Presl.), Chinese sweet gum (Liquidambar acalycina), Chinese fir (Cunninghamia lanceolata (Lamb.) Hook.), Masson pine (Pinus massoniana Lamb.), and slash pine (Pinus elliottii)	Tropical Moist Forests	5	NA	Trenching	Co2/respiration chamber/gas analyzer	2010-2011	2010		53	38
Seasonal Dynamics of Soil Respiration and Its Autotrophic and Heterotrophic Components in Subtropical Camphor Forests	Ping He, Wende Yan, Yuanying Peng, Junjie Lei, wei Zheng, Yi Zhang, Yagin Qi, Xiaoyong Chen	10.1876	5	1.25581	umol m-2s-1	1.25581	17.2	1422	28°06′–07′ N	113°02′–01′	28.11	113.033	28.1	Temperate Deciduous Forests	Camphor forest	Mixed	Camphor (Cinnamomum camphora (L.) Presl.), Chinese sweet gum (Liquidambar acalycina), Chinese fir (Cunninghamia lanceolata (Lamb.) Hook.), Masson pine (Pinus massoniana Lamb.), and slash pine (Pinus elliottii)	Tropical Moist Forests	5	NA	Trenching	Co2/respiration chamber/gas analyzer	2010-2011	2010		53	38
Seasonal Dynamics of Soil Respiration and Its Autotrophic and Heterotrophic Components in Subtropical Camphor Forests	Ping He, Wende Yan, Yuanying Peng, Junjie Lei, wei Zheng, Yi Zhang, Yagin Qi, Xiaoyong Chen	3.93996	5	0.621564	umol m-2s-1	0.621564	17.2	1422	28°06′–07′ N	113°02′–01′	28.11	113.033	28.1	Temperate Deciduous Forests	Camphor forest	Mixed	Camphor (Cinnamomum camphora (L.) Presl.), Chinese sweet gum (Liquidambar acalycina), Chinese fir (Cunninghamia lanceolata (Lamb.) Hook.), Masson pine (Pinus massoniana Lamb.), and slash pine (Pinus elliottii)	Tropical Moist Forests	5	NA	Trenching	Co2/respiration chamber/gas analyzer	2010-2011	2010		53	38
Seasonal Dynamics of Soil Respiration and Its Autotrophic and Heterotrophic Components in Subtropical Camphor Forests	Ping He, Wende Yan, Yuanying Peng, Junjie Lei, wei Zheng, Yi Zhang, Yagin Qi, Xiaoyong Chen	6.81051	5	0.862579	umol m-2s-1	0.862579	17.2	1422	28°06′–07′ N	113°02′–01′	28.11	113.033	28.1	Temperate Deciduous Forests	Camphor forest	Mixed	Camphor (Cinnamomum camphora (L.) Presl.), Chinese sweet gum (Liquidambar acalycina), Chinese fir (Cunninghamia lanceolata (Lamb.) Hook.), Masson pine (Pinus massoniana Lamb.), and slash pine (Pinus elliottii)	Tropical Moist Forests	5	NA	Trenching	Co2/respiration chamber/gas analyzer	2010-2011	2010		53	38
Seasonal Dynamics of Soil Respiration and Its Autotrophic and Heterotrophic Components in Subtropical Camphor Forests	Ping He, Wende Yan, Yuanying Peng, Junjie Lei, wei Zheng, Yi Zhang, Yagin Qi, Xiaoyong Chen	9.1182	5	1.00211	umol m-2s-1	1.00211	17.2	1422	28°06′–07′ N	113°02′–01′	28.11	113.033	28.1	Temperate Deciduous Forests	Camphor forest	Mixed	Camphor (Cinnamomum camphora (L.) Presl.), Chinese sweet gum (Liquidambar acalycina), Chinese fir (Cunninghamia lanceolata (Lamb.) Hook.), Masson pine (Pinus massoniana Lamb.), and slash pine (Pinus elliottii)	Tropical Moist Forests	5	NA	Trenching	Co2/respiration chamber/gas analyzer	2010-2011	2010		53	38
Seasonal Dynamics of Soil Respiration and Its Autotrophic and Heterotrophic Components in Subtropical Camphor Forests	Ping He, Wende Yan, Yuanying Peng, Junjie Lei, wei Zheng, Yi Zhang, Yagin Qi, Xiaoyong Chen	15.8724	5	1.97886	umol m-2s-1	1.97886	17.2	1422	28°06′–07′ N	113°02′–01′	28.11	113.033	28.1	Temperate Deciduous Forests	Camphor forest	Mixed	Camphor (Cinnamomum camphora (L.) Presl.), Chinese sweet gum (Liquidambar acalycina), Chinese fir (Cunninghamia lanceolata (Lamb.) Hook.), Masson pine (Pinus massoniana Lamb.), and slash pine (Pinus elliottii)	Tropical Moist Forests	5	NA	Trenching	Co2/respiration chamber/gas analyzer	2010-2011	2010		53	38
Seasonal Dynamics of Soil Respiration and Its Autotrophic and Heterotrophic Components in Subtropical Camphor Forests	Ping He, Wende Yan, Yuanying Peng, Junjie Lei, wei Zheng, Yi Zhang, Yagin Qi, Xiaoyong Chen	19.1932	5	2.54968	umol m-2s-1	2.54968	17.2	1422	28°06′–07′ N	113°02′–01′	28.11	113.033	28.1	Temperate Deciduous Forests	Camphor forest	Mixed	Camphor (Cinnamomum camphora (L.) Presl.), Chinese sweet gum (Liquidambar acalycina), Chinese fir (Cunninghamia lanceolata (Lamb.) Hook.), Masson pine (Pinus massoniana Lamb.), and slash pine (Pinus elliottii)	Tropical Moist Forests	5	NA	Trenching	Co2/respiration chamber/gas analyzer	2010-2011	2010		53	38
Seasonal Dynamics of Soil Respiration and Its Autotrophic and Heterotrophic Components in Subtropical Camphor Forests	Ping He, Wende Yan, Yuanying Peng, Junjie Lei, wei Zheng, Yi Zhang, Yagin Qi, Xiaoyong Chen	23.9212	5	2.91755	umol m-2s-1	2.91755	17.2	1422	28°06′–07′ N	113°02′–01′	28.11	113.033	28.1	Temperate Deciduous Forests	Camphor forest	Mixed	Camphor (Cinnamomum camphora (L.) Presl.), Chinese sweet gum (Liquidambar acalycina), Chinese fir (Cunninghamia lanceolata (Lamb.) Hook.), Masson pine (Pinus massoniana Lamb.), and slash pine (Pinus elliottii)	Tropical Moist Forests	5	NA	Trenching	Co2/respiration chamber/gas analyzer	2010-2011	2010		53	38
Seasonal Dynamics of Soil Respiration and Its Autotrophic and Heterotrophic Components in Subtropical Camphor Forests	Ping He, Wende Yan, Yuanying Peng, Junjie Lei, wei Zheng, Yi Zhang, Yagin Qi, Xiaoyong Chen	26.1163	5	2.80338	umol m-2s-1	2.80338	17.2	1422	28°06′–07′ N	113°02′–01′	28.11	113.033	28.1	Temperate Deciduous Forests	Camphor forest	Mixed	Camphor (Cinnamomum camphora (L.) Presl.), Chinese sweet gum (Liquidambar acalycina), Chinese fir (Cunninghamia lanceolata (Lamb.) Hook.), Masson pine (Pinus massoniana Lamb.), and slash pine (Pinus elliottii)	Tropical Moist Forests	5	NA	Trenching	Co2/respiration chamber/gas analyzer	2010-2011	2010		53	38
Changes in the non-growing season soil heterotrophic respiration rate are driven by environmental factors after fire in a cold temperate forest ecosystem	Tongxin Hu, Haiqing Hu, Fei Li, Xu Dou & Long Sun	-9.83762	5	0.118126	umol CO2m-2s-1	0.118126	2.7	700	45°20′–45°25′ N	27°30′–127°34′ E	45.37	27.5	45.3333	Temperate Deciduous Forests	cold temperate forest	Q. mongolica	The dominate tree species of our research stand is Q. mongolica (> 80% total basal area) and mixed with naturally regenerated tree species that include Betula platyphylla and Populus davidiana.	Temperate Deciduous Forests	NA	NA	Trenching	Co2/respiration chamber/gas analyzer	2017-2018	2017	Burns	54	39	Weird coordinates, should be in CHN
Changes in the non-growing season soil heterotrophic respiration rate are driven by environmental factors after fire in a cold temperate forest ecosystem	Tongxin Hu, Haiqing Hu, Fei Li, Xu Dou & Long Sun	-9.47226	5	0.187373	umol CO2m-2s-1	0.187373	2.7	700	45°20′–45°25′ N	27°30′–127°34′ E	45.37	27.5	45.3333	Temperate Deciduous Forests	cold temperate forest	Q. mongolica	The dominate tree species of our research stand is Q. mongolica (> 80% total basal area) and mixed with naturally regenerated tree species that include Betula platyphylla and Populus davidiana.	Temperate Deciduous Forests	NA	NA	Trenching	Co2/respiration chamber/gas analyzer	2017-2018	2017	Burns	54	39	Weird coordinates, should be in CHN
Changes in the non-growing season soil heterotrophic respiration rate are driven by environmental factors after fire in a cold temperate forest ecosystem	Tongxin Hu, Haiqing Hu, Fei Li, Xu Dou & Long Sun	-9.63464	5	0.248473	umol CO2m-2s-1	0.248473	2.7	700	45°20′–45°25′ N	27°30′–127°34′ E	45.37	27.5	45.3333	Temperate Deciduous Forests	cold temperate forest	Q. mongolica	The dominate tree species of our research stand is Q. mongolica (> 80% total basal area) and mixed with naturally regenerated tree species that include Betula platyphylla and Populus davidiana.	Temperate Deciduous Forests	NA	NA	Trenching	Co2/respiration chamber/gas analyzer	2017-2018	2017	Burns	54	39	Weird coordinates, should be in CHN
Changes in the non-growing season soil heterotrophic respiration rate are driven by environmental factors after fire in a cold temperate forest ecosystem	Tongxin Hu, Haiqing Hu, Fei Li, Xu Dou & Long Sun	-8.2138	5	0.105906	umol CO2m-2s-1	0.105906	2.7	700	45°20′–45°25′ N	27°30′–127°34′ E	45.37	27.5	45.3333	Temperate Deciduous Forests	cold temperate forest	Q. mongolica	The dominate tree species of our research stand is Q. mongolica (> 80% total basal area) and mixed with naturally regenerated tree species that include Betula platyphylla and Populus davidiana.	Temperate Deciduous Forests	NA	NA	Trenching	Co2/respiration chamber/gas analyzer	2017-2018	2017	Burns	54	39	Weird coordinates, should be in CHN
Changes in the non-growing season soil heterotrophic respiration rate are driven by environmental factors after fire in a cold temperate forest ecosystem	Tongxin Hu, Haiqing Hu, Fei Li, Xu Dou & Long Sun	-7.56428	5	0.276986	umol CO2m-2s-1	0.276986	2.7	700	45°20′–45°25′ N	27°30′–127°34′ E	45.37	27.5	45.3333	Temperate Deciduous Forests	cold temperate forest	Q. mongolica	The dominate tree species of our research stand is Q. mongolica (> 80% total basal area) and mixed with naturally regenerated tree species that include Betula platyphylla and Populus davidiana.	Temperate Deciduous Forests	NA	NA	Trenching	Co2/respiration chamber/gas analyzer	2017-2018	2017	Burns	54	39	Weird coordinates, should be in CHN
Changes in the non-growing season soil heterotrophic respiration rate are driven by environmental factors after fire in a cold temperate forest ecosystem	Tongxin Hu, Haiqing Hu, Fei Li, Xu Dou & Long Sun	-6.54939	5	0.179226	umol CO2m-2s-1	0.179226	2.7	700	45°20′–45°25′ N	27°30′–127°34′ E	45.37	27.5	45.3333	Temperate Deciduous Forests	cold temperate forest	Q. mongolica	The dominate tree species of our research stand is Q. mongolica (> 80% total basal area) and mixed with naturally regenerated tree species that include Betula platyphylla and Populus davidiana.	Temperate Deciduous Forests	NA	NA	Trenching	Co2/respiration chamber/gas analyzer	2017-2018	2017	Burns	54	39	Weird coordinates, should be in CHN
Changes in the non-growing season soil heterotrophic respiration rate are driven by environmental factors after fire in a cold temperate forest ecosystem	Tongxin Hu, Haiqing Hu, Fei Li, Xu Dou & Long Sun	-6.30582	5	0.236253	umol CO2m-2s-1	0.236253	2.7	700	45°20′–45°25′ N	27°30′–127°34′ E	45.37	27.5	45.3333	Temperate Deciduous Forests	cold temperate forest	Q. mongolica	The dominate tree species of our research stand is Q. mongolica (> 80% total basal area) and mixed with naturally regenerated tree species that include Betula platyphylla and Populus davidiana.	Temperate Deciduous Forests	NA	NA	Trenching	Co2/respiration chamber/gas analyzer	2017-2018	2017	Burns	54	39	Weird coordinates, should be in CHN
Changes in the non-growing season soil heterotrophic respiration rate are driven by environmental factors after fire in a cold temperate forest ecosystem	Tongxin Hu, Haiqing Hu, Fei Li, Xu Dou & Long Sun	-4.19486	5	0.171079	umol CO2m-2s-1	0.171079	2.7	700	45°20′–45°25′ N	27°30′–127°34′ E	45.37	27.5	45.3333	Temperate Deciduous Forests	cold temperate forest	Q. mongolica	The dominate tree species of our research stand is Q. mongolica (> 80% total basal area) and mixed with naturally regenerated tree species that include Betula platyphylla and Populus davidiana.	Temperate Deciduous Forests	NA	NA	Trenching	Co2/respiration chamber/gas analyzer	2017-2018	2017	Burns	54	39	Weird coordinates, should be in CHN
Changes in the non-growing season soil heterotrophic respiration rate are driven by environmental factors after fire in a cold temperate forest ecosystem	Tongxin Hu, Haiqing Hu, Fei Li, Xu Dou & Long Sun	-3.05819	5	0.130346	umol CO2m-2s-1	0.130346	2.7	700	45°20′–45°25′ N	27°30′–127°34′ E	45.37	27.5	45.3333	Temperate Deciduous Forests	cold temperate forest	Q. mongolica	The dominate tree species of our research stand is Q. mongolica (> 80% total basal area) and mixed with naturally regenerated tree species that include Betula platyphylla and Populus davidiana.	Temperate Deciduous Forests	NA	NA	Trenching	Co2/respiration chamber/gas analyzer	2017-2018	2017	Burns	54	39	Weird coordinates, should be in CHN
Changes in the non-growing season soil heterotrophic respiration rate are driven by environmental factors after fire in a cold temperate forest ecosystem	Tongxin Hu, Haiqing Hu, Fei Li, Xu Dou & Long Sun	-2.73342	5	0.0570265	umol CO2m-2s-1	0.0570265	2.7	700	45°20′–45°25′ N	27°30′–127°34′ E	45.37	27.5	45.3333	Temperate Deciduous Forests	cold temperate forest	Q. mongolica	The dominate tree species of our research stand is Q. mongolica (> 80% total basal area) and mixed with naturally regenerated tree species that include Betula platyphylla and Populus davidiana.	Temperate Deciduous Forests	NA	NA	Trenching	Co2/respiration chamber/gas analyzer	2017-2018	2017	Burns	54	39	Weird coordinates, should be in CHN
Changes in the non-growing season soil heterotrophic respiration rate are driven by environmental factors after fire in a cold temperate forest ecosystem	Tongxin Hu, Haiqing Hu, Fei Li, Xu Dou & Long Sun	-2.00271	5	0.154786	umol CO2m-2s-1	0.154786	2.7	700	45°20′–45°25′ N	27°30′–127°34′ E	45.37	27.5	45.3333	Temperate Deciduous Forests	cold temperate forest	Q. mongolica	The dominate tree species of our research stand is Q. mongolica (> 80% total basal area) and mixed with naturally regenerated tree species that include Betula platyphylla and Populus davidiana.	Temperate Deciduous Forests	NA	NA	Trenching	Co2/respiration chamber/gas analyzer	2017-2018	2017	Burns	54	39	Weird coordinates, should be in CHN
Changes in the non-growing season soil heterotrophic respiration rate are driven by environmental factors after fire in a cold temperate forest ecosystem	Tongxin Hu, Haiqing Hu, Fei Li, Xu Dou & Long Sun	-1.55616	5	0.0855397	umol CO2m-2s-1	0.0855397	2.7	700	45°20′–45°25′ N	27°30′–127°34′ E	45.37	27.5	45.3333	Temperate Deciduous Forests	cold temperate forest	Q. mongolica	The dominate tree species of our research stand is Q. mongolica (> 80% total basal area) and mixed with naturally regenerated tree species that include Betula platyphylla and Populus davidiana.	Temperate Deciduous Forests	NA	NA	Trenching	Co2/respiration chamber/gas analyzer	2017-2018	2017	Burns	54	39	Weird coordinates, should be in CHN
Changes in the non-growing season soil heterotrophic respiration rate are driven by environmental factors after fire in a cold temperate forest ecosystem	Tongxin Hu, Haiqing Hu, Fei Li, Xu Dou & Long Sun	0.0270636	5	0.329939	umol CO2m-2s-1	0.329939	2.7	700	45°20′–45°25′ N	27°30′–127°34′ E	45.37	27.5	45.3333	Temperate Deciduous Forests	cold temperate forest	Q. mongolica	The dominate tree species of our research stand is Q. mongolica (> 80% total basal area) and mixed with naturally regenerated tree species that include Betula platyphylla and Populus davidiana.	Temperate Deciduous Forests	NA	NA	Trenching	Co2/respiration chamber/gas analyzer	2017-2018	2017	Burns	54	39	Weird coordinates, should be in CHN
Changes in the non-growing season soil heterotrophic respiration rate are driven by environmental factors after fire in a cold temperate forest ecosystem	Tongxin Hu, Haiqing Hu, Fei Li, Xu Dou & Long Sun	1.93505	5	0.342159	umol CO2m-2s-1	0.342159	2.7	700	45°20′–45°25′ N	27°30′–127°34′ E	45.37	27.5	45.3333	Temperate Deciduous Forests	cold temperate forest	Q. mongolica	The dominate tree species of our research stand is Q. mongolica (> 80% total basal area) and mixed with naturally regenerated tree species that include Betula platyphylla and Populus davidiana.	Temperate Deciduous Forests	NA	NA	Trenching	Co2/respiration chamber/gas analyzer	2017-2018	2017	Burns	54	39	Weird coordinates, should be in CHN
Changes in the non-growing season soil heterotrophic respiration rate are driven by environmental factors after fire in a cold temperate forest ecosystem	Tongxin Hu, Haiqing Hu, Fei Li, Xu Dou & Long Sun	4.49256	5	0.643585	umol CO2m-2s-1	0.643585	2.7	700	45°20′–45°25′ N	27°30′–127°34′ E	45.37	27.5	45.3333	Temperate Deciduous Forests	cold temperate forest	Q. mongolica	The dominate tree species of our research stand is Q. mongolica (> 80% total basal area) and mixed with naturally regenerated tree species that include Betula platyphylla and Populus davidiana.	Temperate Deciduous Forests	NA	NA	Trenching	Co2/respiration chamber/gas analyzer	2017-2018	2017	Burns	54	39	Weird coordinates, should be in CHN
Changes in the non-growing season soil heterotrophic respiration rate are driven by environmental factors after fire in a cold temperate forest ecosystem	Tongxin Hu, Haiqing Hu, Fei Li, Xu Dou & Long Sun	6.11637	5	0.720978	umol CO2m-2s-1	0.720978	2.7	700	45°20′–45°25′ N	27°30′–127°34′ E	45.37	27.5	45.3333	Temperate Deciduous Forests	cold temperate forest	Q. mongolica	The dominate tree species of our research stand is Q. mongolica (> 80% total basal area) and mixed with naturally regenerated tree species that include Betula platyphylla and Populus davidiana.	Temperate Deciduous Forests	NA	NA	Trenching	Co2/respiration chamber/gas analyzer	2017-2018	2017	Burns	54	39	Weird coordinates, should be in CHN
Changes in the non-growing season soil heterotrophic respiration rate are driven by environmental factors after fire in a cold temperate forest ecosystem	Tongxin Hu, Haiqing Hu, Fei Li, Xu Dou & Long Sun	8.5115	5	0.684318	umol CO2m-2s-1	0.684318	2.7	700	45°20′–45°25′ N	27°30′–127°34′ E	45.37	27.5	45.3333	Temperate Deciduous Forests	cold temperate forest	Q. mongolica	The dominate tree species of our research stand is Q. mongolica (> 80% total basal area) and mixed with naturally regenerated tree species that include Betula platyphylla and Populus davidiana.	Temperate Deciduous Forests	NA	NA	Trenching	Co2/respiration chamber/gas analyzer	2017-2018	2017	Burns	54	39	Weird coordinates, should be in CHN
Changes in the non-growing season soil heterotrophic respiration rate are driven by environmental factors after fire in a cold temperate forest ecosystem	Tongxin Hu, Haiqing Hu, Fei Li, Xu Dou & Long Sun	13.9107	5	1.14053	umol CO2m-2s-1	1.14053	2.7	700	45°20′–45°25′ N	27°30′–127°34′ E	45.37	27.5	45.3333	Temperate Deciduous Forests	cold temperate forest	Q. mongolica	The dominate tree species of our research stand is Q. mongolica (> 80% total basal area) and mixed with naturally regenerated tree species that include Betula platyphylla and Populus davidiana.	Temperate Deciduous Forests	NA	NA	Trenching	Co2/respiration chamber/gas analyzer	2017-2018	2017	Burns	54	39	Weird coordinates, should be in CHN
Carbon inputs regulate the temperature sensitivity of soil respiration in temperate forests	Yulin Liu, Jiwei Li, Xuying Hai, Jianzhaoi Wu	13.5942	5	0.487135	umol m-2s-1	0.487135	10	587	36°00′43″–36°06′55″N	108°26′23″–108°41′10″E	36.06	108.44	36.0119	Temperate Deciduous Forests	Deciduous	P Davidiana		Temperate Deciduous Forests	NA	NA	Trenching	Co2/respiration chamber/gas analyzer	2018	2018		55	40	P Davidiana
Carbon inputs regulate the temperature sensitivity of soil respiration in temperate forests	Yulin Liu, Jiwei Li, Xuying Hai, Jianzhaoi Wu	16.8406	5	1.53002	umol m-2s-1	1.53002	10	587	36°00′43″–36°06′55″N	108°26′23″–108°41′10″E	36.06	108.44	36.0119	Temperate Deciduous Forests	Deciduous	P Davidiana		Temperate Deciduous Forests	NA	NA	Trenching	Co2/respiration chamber/gas analyzer	2018	2018		55	40	P Davidiana
Carbon inputs regulate the temperature sensitivity of soil respiration in temperate forests	Yulin Liu, Jiwei Li, Xuying Hai, Jianzhaoi Wu	18.8696	5	1.65352	umol m-2s-1	1.65352	10	587	36°00′43″–36°06′55″N	108°26′23″–108°41′10″E	36.06	108.44	36.0119	Temperate Deciduous Forests	Deciduous	P Davidiana		Temperate Deciduous Forests	NA	NA	Trenching	Co2/respiration chamber/gas analyzer	2018	2018		55	40	P Davidiana
Carbon inputs regulate the temperature sensitivity of soil respiration in temperate forests	Yulin Liu, Jiwei Li, Xuying Hai, Jianzhaoi Wu	22.1667	5	3.16295	umol m-2s-1	3.16295	10	587	36°00′43″–36°06′55″N	108°26′23″–108°41′10″E	36.06	108.44	36.0119	Temperate Deciduous Forests	Deciduous	P Davidiana		Temperate Deciduous Forests	NA	NA	Trenching	Co2/respiration chamber/gas analyzer	2018	2018		55	40	P Davidiana
Carbon inputs regulate the temperature sensitivity of soil respiration in temperate forests	Yulin Liu, Jiwei Li, Xuying Hai, Jianzhaoi Wu	27.5942	5	3.12864	umol m-2s-1	3.12864	10	587	36°00′43″–36°06′55″N	108°26′23″–108°41′10″E	36.06	108.44	36.0119	Temperate Deciduous Forests	Deciduous	P Davidiana		Temperate Deciduous Forests	NA	NA	Trenching	Co2/respiration chamber/gas analyzer	2018	2018		55	40	P Davidiana
Carbon inputs regulate the temperature sensitivity of soil respiration in temperate forests	Yulin Liu, Jiwei Li, Xuying Hai, Jianzhaoi Wu	22.5217	5	2.49743	umol m-2s-1	2.49743	10	587	36°00′43″–36°06′55″N	108°26′23″–108°41′10″E	36.06	108.44	36.0119	Temperate Deciduous Forests	Deciduous	P Davidiana		Temperate Deciduous Forests	NA	NA	Trenching	Co2/respiration chamber/gas analyzer	2018	2018		55	40	P Davidiana
Carbon inputs regulate the temperature sensitivity of soil respiration in temperate forests	Yulin Liu, Jiwei Li, Xuying Hai, Jianzhaoi Wu	15.9275	5	1.59863	umol m-2s-1	1.59863	10	587	36°00′43″–36°06′55″N	108°26′23″–108°41′10″E	36.06	108.44	36.0119	Temperate Deciduous Forests	Deciduous	P Davidiana		Temperate Deciduous Forests	NA	NA	Trenching	Co2/respiration chamber/gas analyzer	2018	2018		55	40	P Davidiana
Carbon inputs regulate the temperature sensitivity of soil respiration in temperate forests	Yulin Liu, Jiwei Li, Xuying Hai, Jianzhaoi Wu	13.9493	5	0.487135	umol m-2s-1	0.487135	10	587	36°00′43″–36°06′55″N	108°26′23″–108°41′10″E	36.06	108.44	36.0119	Temperate Deciduous Forests	Deciduous	P Davidiana		Temperate Deciduous Forests	NA	NA	Trenching	Co2/respiration chamber/gas analyzer	2018	2018		55	40	P Davidiana
Carbon inputs regulate the temperature sensitivity of soil respiration in temperate forests	Yulin Liu, Jiwei Li, Xuying Hai, Jianzhaoi Wu	11.6159	5	0.26072	umol m-2s-1	0.26072	10	587	36°00′43″–36°06′55″N	108°26′23″–108°41′10″E	36.06	108.44	36.0119	Temperate Deciduous Forests	Deciduous	P Davidiana		Temperate Deciduous Forests	NA	NA	Trenching	Co2/respiration chamber/gas analyzer	2018	2018		55	40	P Davidiana
Carbon inputs regulate the temperature sensitivity of soil respiration in temperate forests	Yulin Liu, Jiwei Li, Xuying Hai, Jianzhaoi Wu	18.7078	5	0.706306	umol m-2s-1	0.706306	10	587	36°00′43″–36°06′55″N	108°26′23″–108°41′10″E	36.06	108.44	36.0119	Temperate Deciduous Forests	Deciduous	Q Liaotungensis		Temperate Deciduous Forests	NA	NA	Trenching	Co2/respiration chamber/gas analyzer	2018	2018		55	40	Q Liaotungensis
Carbon inputs regulate the temperature sensitivity of soil respiration in temperate forests	Yulin Liu, Jiwei Li, Xuying Hai, Jianzhaoi Wu	19.6071	5	1.13153	umol m-2s-1	1.13153	10	587	36°00′43″–36°06′55″N	108°26′23″–108°41′10″E	36.06	108.44	36.0119	Temperate Deciduous Forests	Deciduous	Q Liaotungensis		Temperate Deciduous Forests	NA	NA	Trenching	Co2/respiration chamber/gas analyzer	2018	2018		55	40	Q Liaotungensis
Carbon inputs regulate the temperature sensitivity of soil respiration in temperate forests	Yulin Liu, Jiwei Li, Xuying Hai, Jianzhaoi Wu	19.5542	5	1.50631	umol m-2s-1	1.50631	10	587	36°00′43″–36°06′55″N	108°26′23″–108°41′10″E	36.06	108.44	36.0119	Temperate Deciduous Forests	Deciduous	Q Liaotungensis		Temperate Deciduous Forests	NA	NA	Trenching	Co2/respiration chamber/gas analyzer	2018	2018		55	40	Q Liaotungensis
Carbon inputs regulate the temperature sensitivity of soil respiration in temperate forests	Yulin Liu, Jiwei Li, Xuying Hai, Jianzhaoi Wu	26.5894	5	2.68829	umol m-2s-1	2.68829	10	587	36°00′43″–36°06′55″N	108°26′23″–108°41′10″E	36.06	108.44	36.0119	Temperate Deciduous Forests	Deciduous	Q Liaotungensis		Temperate Deciduous Forests	NA	NA	Trenching	Co2/respiration chamber/gas analyzer	2018	2018		55	40	Q Liaotungensis
Carbon inputs regulate the temperature sensitivity of soil respiration in temperate forests	Yulin Liu, Jiwei Li, Xuying Hai, Jianzhaoi Wu	31.6146	5	2.49369	umol m-2s-1	2.49369	10	587	36°00′43″–36°06′55″N	108°26′23″–108°41′10″E	36.06	108.44	36.0119	Temperate Deciduous Forests	Deciduous	Q Liaotungensis		Temperate Deciduous Forests	NA	NA	Trenching	Co2/respiration chamber/gas analyzer	2018	2018		55	40	Q Liaotungensis
Carbon inputs regulate the temperature sensitivity of soil respiration in temperate forests	Yulin Liu, Jiwei Li, Xuying Hai, Jianzhaoi Wu	25.5315	5	2.11892	umol m-2s-1	2.11892	10	587	36°00′43″–36°06′55″N	108°26′23″–108°41′10″E	36.06	108.44	36.0119	Temperate Deciduous Forests	Deciduous	Q Liaotungensis		Temperate Deciduous Forests	NA	NA	Trenching	Co2/respiration chamber/gas analyzer	2018	2018		55	40	Q Liaotungensis
Carbon inputs regulate the temperature sensitivity of soil respiration in temperate forests	Yulin Liu, Jiwei Li, Xuying Hai, Jianzhaoi Wu	20.1889	5	1.51351	umol m-2s-1	1.51351	10	587	36°00′43″–36°06′55″N	108°26′23″–108°41′10″E	36.06	108.44	36.0119	Temperate Deciduous Forests	Deciduous	Q Liaotungensis		Temperate Deciduous Forests	NA	NA	Trenching	Co2/respiration chamber/gas analyzer	2018	2018		55	40	Q Liaotungensis
Carbon inputs regulate the temperature sensitivity of soil respiration in temperate forests	Yulin Liu, Jiwei Li, Xuying Hai, Jianzhaoi Wu	20.0302	5	0.598198	umol m-2s-1	0.598198	10	587	36°00′43″–36°06′55″N	108°26′23″–108°41′10″E	36.06	108.44	36.0119	Temperate Deciduous Forests	Deciduous	Q Liaotungensis		Temperate Deciduous Forests	NA	NA	Trenching	Co2/respiration chamber/gas analyzer	2018	2018		55	40	Q Liaotungensis
Carbon inputs regulate the temperature sensitivity of soil respiration in temperate forests	Yulin Liu, Jiwei Li, Xuying Hai, Jianzhaoi Wu	10.7038	5	0.302703	umol m-2s-1	0.302703	10	587	36°00′43″–36°06′55″N	108°26′23″–108°41′10″E	36.06	108.44	36.0119	Temperate Deciduous Forests	Deciduous	Q Liaotungensis		Temperate Deciduous Forests	NA	NA	Trenching	Co2/respiration chamber/gas analyzer	2018	2018		55	40	Q Liaotungensis
Different mechanisms underlying divergent responses of autotrophic and heterotrophic respiration to long-term throughfall reduction in a warm-temperate oak forest	Jinglei Zhang, Shirong Liu, Cuiju Liu, Hui Wang, Junwei Luan, Xiaojing Liu, Xinwei Guo & Baoliang Niu	8.45466	5	1.10823	umol CO2m-2s-1	1.10823	15.1	894	33° 49′ N	111° 92′ E	33.81	113.533	33.8167	Temperate Deciduous Forests	warm-temperate oak forest			Temperate Deciduous Forests	4.75	NA	Trenching	Co2/respiration chamber/gas analyzer	2019-2020	2019	Precipitation	56	41
Different mechanisms underlying divergent responses of autotrophic and heterotrophic respiration to long-term throughfall reduction in a warm-temperate oak forest	Jinglei Zhang, Shirong Liu, Cuiju Liu, Hui Wang, Junwei Luan, Xiaojing Liu, Xinwei Guo & Baoliang Niu	8.55683	5	1.16017	umol CO2m-2s-1	1.16017	15.1	894	33° 49′ N	111° 92′ E	33.81	113.533	33.8167	Temperate Deciduous Forests	warm-temperate oak forest			Temperate Deciduous Forests	4.75	NA	Trenching	Co2/respiration chamber/gas analyzer	2019-2020	2019	Precipitation	56	41
Different mechanisms underlying divergent responses of autotrophic and heterotrophic respiration to long-term throughfall reduction in a warm-temperate oak forest	Jinglei Zhang, Shirong Liu, Cuiju Liu, Hui Wang, Junwei Luan, Xiaojing Liu, Xinwei Guo & Baoliang Niu	10.4725	5	1.57576	umol CO2m-2s-1	1.57576	15.1	894	33° 49′ N	111° 92′ E	33.81	113.533	33.8167	Temperate Deciduous Forests	warm-temperate oak forest			Temperate Deciduous Forests	4.75	NA	Trenching	Co2/respiration chamber/gas analyzer	2019-2020	2019	Precipitation	56	41
Different mechanisms underlying divergent responses of autotrophic and heterotrophic respiration to long-term throughfall reduction in a warm-temperate oak forest	Jinglei Zhang, Shirong Liu, Cuiju Liu, Hui Wang, Junwei Luan, Xiaojing Liu, Xinwei Guo & Baoliang Niu	11.2133	5	1.26407	umol CO2m-2s-1	1.26407	15.1	894	33° 49′ N	111° 92′ E	33.81	113.533	33.8167	Temperate Deciduous Forests	warm-temperate oak forest			Temperate Deciduous Forests	4.75	NA	Trenching	Co2/respiration chamber/gas analyzer	2019-2020	2019	Precipitation	56	41
Different mechanisms underlying divergent responses of autotrophic and heterotrophic respiration to long-term throughfall reduction in a warm-temperate oak forest	Jinglei Zhang, Shirong Liu, Cuiju Liu, Hui Wang, Junwei Luan, Xiaojing Liu, Xinwei Guo & Baoliang Niu	11.6475	5	0.969697	umol CO2m-2s-1	0.969697	15.1	894	33° 49′ N	111° 92′ E	33.81	113.533	33.8167	Temperate Deciduous Forests	warm-temperate oak forest			Temperate Deciduous Forests	4.75	NA	Trenching	Co2/respiration chamber/gas analyzer	2019-2020	2019	Precipitation	56	41
Different mechanisms underlying divergent responses of autotrophic and heterotrophic respiration to long-term throughfall reduction in a warm-temperate oak forest	Jinglei Zhang, Shirong Liu, Cuiju Liu, Hui Wang, Junwei Luan, Xiaojing Liu, Xinwei Guo & Baoliang Niu	11.7752	5	1.48918	umol CO2m-2s-1	1.48918	15.1	894	33° 49′ N	111° 92′ E	33.81	113.533	33.8167	Temperate Deciduous Forests	warm-temperate oak forest			Temperate Deciduous Forests	4.75	NA	Trenching	Co2/respiration chamber/gas analyzer	2019-2020	2019	Precipitation	56	41
Different mechanisms underlying divergent responses of autotrophic and heterotrophic respiration to long-term throughfall reduction in a warm-temperate oak forest	Jinglei Zhang, Shirong Liu, Cuiju Liu, Hui Wang, Junwei Luan, Xiaojing Liu, Xinwei Guo & Baoliang Niu	12.1073	5	1.41991	umol CO2m-2s-1	1.41991	15.1	894	33° 49′ N	111° 92′ E	33.81	113.533	33.8167	Temperate Deciduous Forests	warm-temperate oak forest			Temperate Deciduous Forests	4.75	NA	Trenching	Co2/respiration chamber/gas analyzer	2019-2020	2019	Precipitation	56	41
Different mechanisms underlying divergent responses of autotrophic and heterotrophic respiration to long-term throughfall reduction in a warm-temperate oak forest	Jinglei Zhang, Shirong Liu, Cuiju Liu, Hui Wang, Junwei Luan, Xiaojing Liu, Xinwei Guo & Baoliang Niu	12.4649	5	1.69697	umol CO2m-2s-1	1.69697	15.1	894	33° 49′ N	111° 92′ E	33.81	113.533	33.8167	Temperate Deciduous Forests	warm-temperate oak forest			Temperate Deciduous Forests	4.75	NA	Trenching	Co2/respiration chamber/gas analyzer	2019-2020	2019	Precipitation	56	41
Different mechanisms underlying divergent responses of autotrophic and heterotrophic respiration to long-term throughfall reduction in a warm-temperate oak forest	Jinglei Zhang, Shirong Liu, Cuiju Liu, Hui Wang, Junwei Luan, Xiaojing Liu, Xinwei Guo & Baoliang Niu	13.129	5	1.48918	umol CO2m-2s-1	1.48918	15.1	894	33° 49′ N	111° 92′ E	33.81	113.533	33.8167	Temperate Deciduous Forests	warm-temperate oak forest			Temperate Deciduous Forests	4.75	NA	Trenching	Co2/respiration chamber/gas analyzer	2019-2020	2019	Precipitation	56	41
Different mechanisms underlying divergent responses of autotrophic and heterotrophic respiration to long-term throughfall reduction in a warm-temperate oak forest	Jinglei Zhang, Shirong Liu, Cuiju Liu, Hui Wang, Junwei Luan, Xiaojing Liu, Xinwei Guo & Baoliang Niu	13.2567	5	1.78355	umol CO2m-2s-1	1.78355	15.1	894	33° 49′ N	111° 92′ E	33.81	113.533	33.8167	Temperate Deciduous Forests	warm-temperate oak forest			Temperate Deciduous Forests	4.75	NA	Trenching	Co2/respiration chamber/gas analyzer	2019-2020	2019	Precipitation	56	41
Different mechanisms underlying divergent responses of autotrophic and heterotrophic respiration to long-term throughfall reduction in a warm-temperate oak forest	Jinglei Zhang, Shirong Liu, Cuiju Liu, Hui Wang, Junwei Luan, Xiaojing Liu, Xinwei Guo & Baoliang Niu	13.3333	5	1.14286	umol CO2m-2s-1	1.14286	15.1	894	33° 49′ N	111° 92′ E	33.81	113.533	33.8167	Temperate Deciduous Forests	warm-temperate oak forest			Temperate Deciduous Forests	4.75	NA	Trenching	Co2/respiration chamber/gas analyzer	2019-2020	2019	Precipitation	56	41
Different mechanisms underlying divergent responses of autotrophic and heterotrophic respiration to long-term throughfall reduction in a warm-temperate oak forest	Jinglei Zhang, Shirong Liu, Cuiju Liu, Hui Wang, Junwei Luan, Xiaojing Liu, Xinwei Guo & Baoliang Niu	13.8953	5	1.81818	umol CO2m-2s-1	1.81818	15.1	894	33° 49′ N	111° 92′ E	33.81	113.533	33.8167	Temperate Deciduous Forests	warm-temperate oak forest			Temperate Deciduous Forests	4.75	NA	Trenching	Co2/respiration chamber/gas analyzer	2019-2020	2019	Precipitation	56	41
Different mechanisms underlying divergent responses of autotrophic and heterotrophic respiration to long-term throughfall reduction in a warm-temperate oak forest	Jinglei Zhang, Shirong Liu, Cuiju Liu, Hui Wang, Junwei Luan, Xiaojing Liu, Xinwei Guo & Baoliang Niu	14.304	5	2.25108	umol CO2m-2s-1	2.25108	15.1	894	33° 49′ N	111° 92′ E	33.81	113.533	33.8167	Temperate Deciduous Forests	warm-temperate oak forest			Temperate Deciduous Forests	4.75	NA	Trenching	Co2/respiration chamber/gas analyzer	2019-2020	2019	Precipitation	56	41
Different mechanisms underlying divergent responses of autotrophic and heterotrophic respiration to long-term throughfall reduction in a warm-temperate oak forest	Jinglei Zhang, Shirong Liu, Cuiju Liu, Hui Wang, Junwei Luan, Xiaojing Liu, Xinwei Guo & Baoliang Niu	14.4317	5	1.62771	umol CO2m-2s-1	1.62771	15.1	894	33° 49′ N	111° 92′ E	33.81	113.533	33.8167	Temperate Deciduous Forests	warm-temperate oak forest			Temperate Deciduous Forests	4.75	NA	Trenching	Co2/respiration chamber/gas analyzer	2019-2020	2019	Precipitation	56	41
Different mechanisms underlying divergent responses of autotrophic and heterotrophic respiration to long-term throughfall reduction in a warm-temperate oak forest	Jinglei Zhang, Shirong Liu, Cuiju Liu, Hui Wang, Junwei Luan, Xiaojing Liu, Xinwei Guo & Baoliang Niu	14.4828	5	1.05628	umol CO2m-2s-1	1.05628	15.1	894	33° 49′ N	111° 92′ E	33.81	113.533	33.8167	Temperate Deciduous Forests	warm-temperate oak forest			Temperate Deciduous Forests	4.75	NA	Trenching	Co2/respiration chamber/gas analyzer	2019-2020	2019	Precipitation	56	41
Different mechanisms underlying divergent responses of autotrophic and heterotrophic respiration to long-term throughfall reduction in a warm-temperate oak forest	Jinglei Zhang, Shirong Liu, Cuiju Liu, Hui Wang, Junwei Luan, Xiaojing Liu, Xinwei Guo & Baoliang Niu	15.249	5	1.99134	umol CO2m-2s-1	1.99134	15.1	894	33° 49′ N	111° 92′ E	33.81	113.533	33.8167	Temperate Deciduous Forests	warm-temperate oak forest			Temperate Deciduous Forests	4.75	NA	Trenching	Co2/respiration chamber/gas analyzer	2019-2020	2019	Precipitation	56	41
Different mechanisms underlying divergent responses of autotrophic and heterotrophic respiration to long-term throughfall reduction in a warm-temperate oak forest	Jinglei Zhang, Shirong Liu, Cuiju Liu, Hui Wang, Junwei Luan, Xiaojing Liu, Xinwei Guo & Baoliang Niu	15.2235	5	1.92208	umol CO2m-2s-1	1.92208	15.1	894	33° 49′ N	111° 92′ E	33.81	113.533	33.8167	Temperate Deciduous Forests	warm-temperate oak forest			Temperate Deciduous Forests	4.75	NA	Trenching	Co2/respiration chamber/gas analyzer	2019-2020	2019	Precipitation	56	41
Different mechanisms underlying divergent responses of autotrophic and heterotrophic respiration to long-term throughfall reduction in a warm-temperate oak forest	Jinglei Zhang, Shirong Liu, Cuiju Liu, Hui Wang, Junwei Luan, Xiaojing Liu, Xinwei Guo & Baoliang Niu	15.6066	5	1.92208	umol CO2m-2s-1	1.92208	15.1	894	33° 49′ N	111° 92′ E	33.81	113.533	33.8167	Temperate Deciduous Forests	warm-temperate oak forest			Temperate Deciduous Forests	4.75	NA	Trenching	Co2/respiration chamber/gas analyzer	2019-2020	2019	Precipitation	56	41
Different mechanisms underlying divergent responses of autotrophic and heterotrophic respiration to long-term throughfall reduction in a warm-temperate oak forest	Jinglei Zhang, Shirong Liu, Cuiju Liu, Hui Wang, Junwei Luan, Xiaojing Liu, Xinwei Guo & Baoliang Niu	15.811	5	1.50649	umol CO2m-2s-1	1.50649	15.1	894	33° 49′ N	111° 92′ E	33.81	113.533	33.8167	Temperate Deciduous Forests	warm-temperate oak forest			Temperate Deciduous Forests	4.75	NA	Trenching	Co2/respiration chamber/gas analyzer	2019-2020	2019	Precipitation	56	41
Different mechanisms underlying divergent responses of autotrophic and heterotrophic respiration to long-term throughfall reduction in a warm-temperate oak forest	Jinglei Zhang, Shirong Liu, Cuiju Liu, Hui Wang, Junwei Luan, Xiaojing Liu, Xinwei Guo & Baoliang Niu	16.3985	5	2.47619	umol CO2m-2s-1	2.47619	15.1	894	33° 49′ N	111° 92′ E	33.81	113.533	33.8167	Temperate Deciduous Forests	warm-temperate oak forest			Temperate Deciduous Forests	4.75	NA	Trenching	Co2/respiration chamber/gas analyzer	2019-2020	2019	Precipitation	56	41
Different mechanisms underlying divergent responses of autotrophic and heterotrophic respiration to long-term throughfall reduction in a warm-temperate oak forest	Jinglei Zhang, Shirong Liu, Cuiju Liu, Hui Wang, Junwei Luan, Xiaojing Liu, Xinwei Guo & Baoliang Niu	16.8838	5	2.5974	umol CO2m-2s-1	2.5974	15.1	894	33° 49′ N	111° 92′ E	33.81	113.533	33.8167	Temperate Deciduous Forests	warm-temperate oak forest			Temperate Deciduous Forests	4.75	NA	Trenching	Co2/respiration chamber/gas analyzer	2019-2020	2019	Precipitation	56	41
Different mechanisms underlying divergent responses of autotrophic and heterotrophic respiration to long-term throughfall reduction in a warm-temperate oak forest	Jinglei Zhang, Shirong Liu, Cuiju Liu, Hui Wang, Junwei Luan, Xiaojing Liu, Xinwei Guo & Baoliang Niu	16.9604	5	2.21645	umol CO2m-2s-1	2.21645	15.1	894	33° 49′ N	111° 92′ E	33.81	113.533	33.8167	Temperate Deciduous Forests	warm-temperate oak forest			Temperate Deciduous Forests	4.75	NA	Trenching	Co2/respiration chamber/gas analyzer	2019-2020	2019	Precipitation	56	41
Different mechanisms underlying divergent responses of autotrophic and heterotrophic respiration to long-term throughfall reduction in a warm-temperate oak forest	Jinglei Zhang, Shirong Liu, Cuiju Liu, Hui Wang, Junwei Luan, Xiaojing Liu, Xinwei Guo & Baoliang Niu	17.2414	5	2.28571	umol CO2m-2s-1	2.28571	15.1	894	33° 49′ N	111° 92′ E	33.81	113.533	33.8167	Temperate Deciduous Forests	warm-temperate oak forest			Temperate Deciduous Forests	4.75	NA	Trenching	Co2/respiration chamber/gas analyzer	2019-2020	2019	Precipitation	56	41
Different mechanisms underlying divergent responses of autotrophic and heterotrophic respiration to long-term throughfall reduction in a warm-temperate oak forest	Jinglei Zhang, Shirong Liu, Cuiju Liu, Hui Wang, Junwei Luan, Xiaojing Liu, Xinwei Guo & Baoliang Niu	17.3691	5	2.38961	umol CO2m-2s-1	2.38961	15.1	894	33° 49′ N	111° 92′ E	33.81	113.533	33.8167	Temperate Deciduous Forests	warm-temperate oak forest			Temperate Deciduous Forests	4.75	NA	Trenching	Co2/respiration chamber/gas analyzer	2019-2020	2019	Precipitation	56	41
Different mechanisms underlying divergent responses of autotrophic and heterotrophic respiration to long-term throughfall reduction in a warm-temperate oak forest	Jinglei Zhang, Shirong Liu, Cuiju Liu, Hui Wang, Junwei Luan, Xiaojing Liu, Xinwei Guo & Baoliang Niu	17.6501	5	3.1342	umol CO2m-2s-1	3.1342	15.1	894	33° 49′ N	111° 92′ E	33.81	113.533	33.8167	Temperate Deciduous Forests	warm-temperate oak forest			Temperate Deciduous Forests	4.75	NA	Trenching	Co2/respiration chamber/gas analyzer	2019-2020	2019	Precipitation	56	41
Different mechanisms underlying divergent responses of autotrophic and heterotrophic respiration to long-term throughfall reduction in a warm-temperate oak forest	Jinglei Zhang, Shirong Liu, Cuiju Liu, Hui Wang, Junwei Luan, Xiaojing Liu, Xinwei Guo & Baoliang Niu	17.9566	5	3.09957	umol CO2m-2s-1	3.09957	15.1	894	33° 49′ N	111° 92′ E	33.81	113.533	33.8167	Temperate Deciduous Forests	warm-temperate oak forest			Temperate Deciduous Forests	4.75	NA	Trenching	Co2/respiration chamber/gas analyzer	2019-2020	2019	Precipitation	56	41
Different mechanisms underlying divergent responses of autotrophic and heterotrophic respiration to long-term throughfall reduction in a warm-temperate oak forest	Jinglei Zhang, Shirong Liu, Cuiju Liu, Hui Wang, Junwei Luan, Xiaojing Liu, Xinwei Guo & Baoliang Niu	17.7778	5	2.5974	umol CO2m-2s-1	2.5974	15.1	894	33° 49′ N	111° 92′ E	33.81	113.533	33.8167	Temperate Deciduous Forests	warm-temperate oak forest			Temperate Deciduous Forests	4.75	NA	Trenching	Co2/respiration chamber/gas analyzer	2019-2020	2019	Precipitation	56	41
Different mechanisms underlying divergent responses of autotrophic and heterotrophic respiration to long-term throughfall reduction in a warm-temperate oak forest	Jinglei Zhang, Shirong Liu, Cuiju Liu, Hui Wang, Junwei Luan, Xiaojing Liu, Xinwei Guo & Baoliang Niu	17.9055	5	2.37229	umol CO2m-2s-1	2.37229	15.1	894	33° 49′ N	111° 92′ E	33.81	113.533	33.8167	Temperate Deciduous Forests	warm-temperate oak forest			Temperate Deciduous Forests	4.75	NA	Trenching	Co2/respiration chamber/gas analyzer	2019-2020	2019	Precipitation	56	41
Different mechanisms underlying divergent responses of autotrophic and heterotrophic respiration to long-term throughfall reduction in a warm-temperate oak forest	Jinglei Zhang, Shirong Liu, Cuiju Liu, Hui Wang, Junwei Luan, Xiaojing Liu, Xinwei Guo & Baoliang Niu	18.0077	5	2.32035	umol CO2m-2s-1	2.32035	15.1	894	33° 49′ N	111° 92′ E	33.81	113.533	33.8167	Temperate Deciduous Forests	warm-temperate oak forest			Temperate Deciduous Forests	4.75	NA	Trenching	Co2/respiration chamber/gas analyzer	2019-2020	2019	Precipitation	56	41
Different mechanisms underlying divergent responses of autotrophic and heterotrophic respiration to long-term throughfall reduction in a warm-temperate oak forest	Jinglei Zhang, Shirong Liu, Cuiju Liu, Hui Wang, Junwei Luan, Xiaojing Liu, Xinwei Guo & Baoliang Niu	17.9566	5	2.14719	umol CO2m-2s-1	2.14719	15.1	894	33° 49′ N	111° 92′ E	33.81	113.533	33.8167	Temperate Deciduous Forests	warm-temperate oak forest			Temperate Deciduous Forests	4.75	NA	Trenching	Co2/respiration chamber/gas analyzer	2019-2020	2019	Precipitation	56	41
Different mechanisms underlying divergent responses of autotrophic and heterotrophic respiration to long-term throughfall reduction in a warm-temperate oak forest	Jinglei Zhang, Shirong Liu, Cuiju Liu, Hui Wang, Junwei Luan, Xiaojing Liu, Xinwei Guo & Baoliang Niu	18.5185	5	2.56277	umol CO2m-2s-1	2.56277	15.1	894	33° 49′ N	111° 92′ E	33.81	113.533	33.8167	Temperate Deciduous Forests	warm-temperate oak forest			Temperate Deciduous Forests	4.75	NA	Trenching	Co2/respiration chamber/gas analyzer	2019-2020	2019	Precipitation	56	41
Different mechanisms underlying divergent responses of autotrophic and heterotrophic respiration to long-term throughfall reduction in a warm-temperate oak forest	Jinglei Zhang, Shirong Liu, Cuiju Liu, Hui Wang, Junwei Luan, Xiaojing Liu, Xinwei Guo & Baoliang Niu	18.7995	5	2.37229	umol CO2m-2s-1	2.37229	15.1	894	33° 49′ N	111° 92′ E	33.81	113.533	33.8167	Temperate Deciduous Forests	warm-temperate oak forest			Temperate Deciduous Forests	4.75	NA	Trenching	Co2/respiration chamber/gas analyzer	2019-2020	2019	Precipitation	56	41
Different mechanisms underlying divergent responses of autotrophic and heterotrophic respiration to long-term throughfall reduction in a warm-temperate oak forest	Jinglei Zhang, Shirong Liu, Cuiju Liu, Hui Wang, Junwei Luan, Xiaojing Liu, Xinwei Guo & Baoliang Niu	19.3614	5	2.19913	umol CO2m-2s-1	2.19913	15.1	894	33° 49′ N	111° 92′ E	33.81	113.533	33.8167	Temperate Deciduous Forests	warm-temperate oak forest			Temperate Deciduous Forests	4.75	NA	Trenching	Co2/respiration chamber/gas analyzer	2019-2020	2019	Precipitation	56	41
Different mechanisms underlying divergent responses of autotrophic and heterotrophic respiration to long-term throughfall reduction in a warm-temperate oak forest	Jinglei Zhang, Shirong Liu, Cuiju Liu, Hui Wang, Junwei Luan, Xiaojing Liu, Xinwei Guo & Baoliang Niu	19.6935	5	3.79221	umol CO2m-2s-1	3.79221	15.1	894	33° 49′ N	111° 92′ E	33.81	113.533	33.8167	Temperate Deciduous Forests	warm-temperate oak forest			Temperate Deciduous Forests	4.75	NA	Trenching	Co2/respiration chamber/gas analyzer	2019-2020	2019	Precipitation	56	41
Different mechanisms underlying divergent responses of autotrophic and heterotrophic respiration to long-term throughfall reduction in a warm-temperate oak forest	Jinglei Zhang, Shirong Liu, Cuiju Liu, Hui Wang, Junwei Luan, Xiaojing Liu, Xinwei Guo & Baoliang Niu	20.9451	5	3.44589	umol CO2m-2s-1	3.44589	15.1	894	33° 49′ N	111° 92′ E	33.81	113.533	33.8167	Temperate Deciduous Forests	warm-temperate oak forest			Temperate Deciduous Forests	4.75	NA	Trenching	Co2/respiration chamber/gas analyzer	2019-2020	2019	Precipitation	56	41
Heterotrophic and Autotrophic Components of Soil Respiration in Russian Subtaiga and Forest-steppe Zones Measured by Substrate-induced Respiration Technique	Sofia Sushko, Nadezhda Ananyeva, Kristina Ivashchenko & Viacheslav Vasenev	17.5983	10	157.653	mgCm2h-1	3.64634	5.8	702	55°50′N	37°33′E	55.83	37.55	55.8333	Temperate Deciduous Forests	Meadow			Boreal Forests/Taiga	5.5	9.5	Substrate induced respiration	Co2/respiration chamber/gas analyzer	2015	2015		57	42	Meado
Heterotrophic and Autotrophic Components of Soil Respiration in Russian Subtaiga and Forest-steppe Zones Measured by Substrate-induced Respiration Technique	Sofia Sushko, Nadezhda Ananyeva, Kristina Ivashchenko & Viacheslav Vasenev	19.4944	10	159.184	mgCm2h-1	3.68174	5.8	702	55°50′N	37°33′E	55.83	37.55	55.8333	Temperate Deciduous Forests	Meadow			Boreal Forests/Taiga	5.5	9.5	Substrate induced respiration	Co2/respiration chamber/gas analyzer	2015	2015		57	42	Meado
Heterotrophic and Autotrophic Components of Soil Respiration in Russian Subtaiga and Forest-steppe Zones Measured by Substrate-induced Respiration Technique	Sofia Sushko, Nadezhda Ananyeva, Kristina Ivashchenko & Viacheslav Vasenev	20	10	111.735	mgCm2h-1	2.5843	5.8	702	55°50′N	37°33′E	55.83	37.55	55.8333	Temperate Deciduous Forests	Meadow			Boreal Forests/Taiga	5.5	9.5	Substrate induced respiration	Co2/respiration chamber/gas analyzer	2015	2015		57	42	Meado
Heterotrophic and Autotrophic Components of Soil Respiration in Russian Subtaiga and Forest-steppe Zones Measured by Substrate-induced Respiration Technique	Sofia Sushko, Nadezhda Ananyeva, Kristina Ivashchenko & Viacheslav Vasenev	17.5983	10	194.388	mgCm2h-1	4.49597	5.8	702	55°50′N	37°33′E	55.83	37.55	55.8333	Temperate Deciduous Forests	Meadow			Boreal Forests/Taiga	5.5	9.5	Substrate induced respiration	Co2/respiration chamber/gas analyzer	2015	2015		57	42	Meado
Heterotrophic and Autotrophic Components of Soil Respiration in Russian Subtaiga and Forest-steppe Zones Measured by Substrate-induced Respiration Technique	Sofia Sushko, Nadezhda Ananyeva, Kristina Ivashchenko & Viacheslav Vasenev	12.4157	10	116.327	mgCm2h-1	2.6905	5.8	702	55°50′N	37°33′E	55.83	37.55	55.8333	Temperate Deciduous Forests	Meadow			Boreal Forests/Taiga	5.5	9.5	Substrate induced respiration	Co2/respiration chamber/gas analyzer	2015	2015		57	42	Meado
Heterotrophic and Autotrophic Components of Soil Respiration in Russian Subtaiga and Forest-steppe Zones Measured by Substrate-induced Respiration Technique	Sofia Sushko, Nadezhda Ananyeva, Kristina Ivashchenko & Viacheslav Vasenev	6.05337	10	91.8367	mgCm2h-1	2.12408	5.8	702	55°50′N	37°33′E	55.83	37.55	55.8333	Temperate Deciduous Forests	Meadow			Boreal Forests/Taiga	5.5	9.5	Substrate induced respiration	Co2/respiration chamber/gas analyzer	2015	2015		57	42	Meado
Heterotrophic and Autotrophic Components of Soil Respiration in Russian Subtaiga and Forest-steppe Zones Measured by Substrate-induced Respiration Technique	Sofia Sushko, Nadezhda Ananyeva, Kristina Ivashchenko & Viacheslav Vasenev	13.8696	10	34.2857	mgCm2h-1	0.79299	5.8	702	55°50′N	37°33′E	55.83	37.55	55.8333	Temperate Deciduous Forests	Mixed forest			Boreal Forests/Taiga	4.8	12.1	Substrate induced respiration	Co2/respiration chamber/gas analyzer	2015	2015		58	42	MF
Heterotrophic and Autotrophic Components of Soil Respiration in Russian Subtaiga and Forest-steppe Zones Measured by Substrate-induced Respiration Technique	Sofia Sushko, Nadezhda Ananyeva, Kristina Ivashchenko & Viacheslav Vasenev	15.087	10	75.8201	mgCm2h-1	1.75363	5.8	702	55°50′N	37°33′E	55.83	37.55	55.8333	Temperate Deciduous Forests	Mixed forest			Boreal Forests/Taiga	4.8	12.1	Substrate induced respiration	Co2/respiration chamber/gas analyzer	2015	2015		58	42	MF
Heterotrophic and Autotrophic Components of Soil Respiration in Russian Subtaiga and Forest-steppe Zones Measured by Substrate-induced Respiration Technique	Sofia Sushko, Nadezhda Ananyeva, Kristina Ivashchenko & Viacheslav Vasenev	15.7826	10	59.6825	mgCm2h-1	1.38039	5.8	702	55°50′N	37°33′E	55.83	37.55	55.8333	Temperate Deciduous Forests	Mixed forest			Boreal Forests/Taiga	4.8	12.1	Substrate induced respiration	Co2/respiration chamber/gas analyzer	2015	2015		58	42	MF
Heterotrophic and Autotrophic Components of Soil Respiration in Russian Subtaiga and Forest-steppe Zones Measured by Substrate-induced Respiration Technique	Sofia Sushko, Nadezhda Ananyeva, Kristina Ivashchenko & Viacheslav Vasenev	13	10	55.7143	mgCm2h-1	1.28861	5.8	702	55°50′N	37°33′E	55.83	37.55	55.8333	Temperate Deciduous Forests	Mixed forest			Boreal Forests/Taiga	4.8	12.1	Substrate induced respiration	Co2/respiration chamber/gas analyzer	2015	2015		58	42	MF
Heterotrophic and Autotrophic Components of Soil Respiration in Russian Subtaiga and Forest-steppe Zones Measured by Substrate-induced Respiration Technique	Sofia Sushko, Nadezhda Ananyeva, Kristina Ivashchenko & Viacheslav Vasenev	10.6522	10	46.1905	mgCm2h-1	1.06833	5.8	702	55°50′N	37°33′E	55.83	37.55	55.8333	Temperate Deciduous Forests	Mixed forest			Boreal Forests/Taiga	4.8	12.1	Substrate induced respiration	Co2/respiration chamber/gas analyzer	2015	2015		58	42	MF
Heterotrophic and Autotrophic Components of Soil Respiration in Russian Subtaiga and Forest-steppe Zones Measured by Substrate-induced Respiration Technique	Sofia Sushko, Nadezhda Ananyeva, Kristina Ivashchenko & Viacheslav Vasenev	5.65217	10	48.3069	mgCm2h-1	1.11728	5.8	702	55°50′N	37°33′E	55.83	37.55	55.8333	Temperate Deciduous Forests	Mixed forest			Boreal Forests/Taiga	4.8	12.1	Substrate induced respiration	Co2/respiration chamber/gas analyzer	2015	2015		58	42	MF
Heterotrophic and Autotrophic Components of Soil Respiration in Russian Subtaiga and Forest-steppe Zones Measured by Substrate-induced Respiration Technique	Sofia Sushko, Nadezhda Ananyeva, Kristina Ivashchenko & Viacheslav Vasenev	12.4799	10	72.3529	mgCm2h-1	1.67344	6.5	648	51°34′N	36°05′E	51.57	36.0833	51.5667	Temperate Deciduous Forests	Broad-leaved forest			Temperate Deciduous Forests	6.2	11.9	Substrate induced respiration	Co2/respiration chamber/gas analyzer	2015	2015		59	42	BLF
Heterotrophic and Autotrophic Components of Soil Respiration in Russian Subtaiga and Forest-steppe Zones Measured by Substrate-induced Respiration Technique	Sofia Sushko, Nadezhda Ananyeva, Kristina Ivashchenko & Viacheslav Vasenev	20	10	142.941	mgCm2h-1	3.30607	6.5	648	51°34′N	36°05′E	51.57	36.0833	51.5667	Temperate Deciduous Forests	Broad-leaved forest			Temperate Deciduous Forests	6.2	11.9	Substrate induced respiration	Co2/respiration chamber/gas analyzer	2015	2015		59	42	BLF
Heterotrophic and Autotrophic Components of Soil Respiration in Russian Subtaiga and Forest-steppe Zones Measured by Substrate-induced Respiration Technique	Sofia Sushko, Nadezhda Ananyeva, Kristina Ivashchenko & Viacheslav Vasenev	21.0054	10	215.294	mgCm2h-1	4.97951	6.5	648	51°34′N	36°05′E	51.57	36.0833	51.5667	Temperate Deciduous Forests	Broad-leaved forest			Temperate Deciduous Forests	6.2	11.9	Substrate induced respiration	Co2/respiration chamber/gas analyzer	2015	2015		59	42	BLF
Heterotrophic and Autotrophic Components of Soil Respiration in Russian Subtaiga and Forest-steppe Zones Measured by Substrate-induced Respiration Technique	Sofia Sushko, Nadezhda Ananyeva, Kristina Ivashchenko & Viacheslav Vasenev	20.2413	10	195.294	mgCm2h-1	4.51693	6.5	648	51°34′N	36°05′E	51.57	36.0833	51.5667	Temperate Deciduous Forests	Broad-leaved forest			Temperate Deciduous Forests	6.2	11.9	Substrate induced respiration	Co2/respiration chamber/gas analyzer	2015	2015		59	42	BLF
Heterotrophic and Autotrophic Components of Soil Respiration in Russian Subtaiga and Forest-steppe Zones Measured by Substrate-induced Respiration Technique	Sofia Sushko, Nadezhda Ananyeva, Kristina Ivashchenko & Viacheslav Vasenev	15.8177	10	185.294	mgCm2h-1	4.28564	6.5	648	51°34′N	36°05′E	51.57	36.0833	51.5667	Temperate Deciduous Forests	Broad-leaved forest			Temperate Deciduous Forests	6.2	11.9	Substrate induced respiration	Co2/respiration chamber/gas analyzer	2015	2015		59	42	BLF
Heterotrophic and Autotrophic Components of Soil Respiration in Russian Subtaiga and Forest-steppe Zones Measured by Substrate-induced Respiration Technique	Sofia Sushko, Nadezhda Ananyeva, Kristina Ivashchenko & Viacheslav Vasenev	4.75871	10	29.4118	mgCm2h-1	0.680261	6.5	648	51°34′N	36°05′E	51.57	36.0833	51.5667	Temperate Deciduous Forests	Broad-leaved forest			Temperate Deciduous Forests	6.2	11.9	Substrate induced respiration	Co2/respiration chamber/gas analyzer	2015	2015		59	42	BLF
Heterotrophic and Autotrophic Components of Soil Respiration in Russian Subtaiga and Forest-steppe Zones Measured by Substrate-induced Respiration Technique	Sofia Sushko, Nadezhda Ananyeva, Kristina Ivashchenko & Viacheslav Vasenev	10.9759	10	55.8824	mgCm2h-1	1.2925	6.5	648	51°34′N	36°05′E	51.57	36.0833	51.5667	Temperate Deciduous Forests	Steppe			Temperate Deciduous Forests	5.7	9.7	Substrate induced respiration	Co2/respiration chamber/gas analyzer	2015	2015		60	42	Steppe
Heterotrophic and Autotrophic Components of Soil Respiration in Russian Subtaiga and Forest-steppe Zones Measured by Substrate-induced Respiration Technique	Sofia Sushko, Nadezhda Ananyeva, Kristina Ivashchenko & Viacheslav Vasenev	17.4332	10	143.382	mgCm2h-1	3.31627	6.5	648	51°34′N	36°05′E	51.57	36.0833	51.5667	Temperate Deciduous Forests	Steppe			Temperate Deciduous Forests	5.7	9.7	Substrate induced respiration	Co2/respiration chamber/gas analyzer	2015	2015		60	42	Steppe
Heterotrophic and Autotrophic Components of Soil Respiration in Russian Subtaiga and Forest-steppe Zones Measured by Substrate-induced Respiration Technique	Sofia Sushko, Nadezhda Ananyeva, Kristina Ivashchenko & Viacheslav Vasenev	19.7594	10	157.353	mgCm2h-1	3.6394	6.5	648	51°34′N	36°05′E	51.57	36.0833	51.5667	Temperate Deciduous Forests	Steppe			Temperate Deciduous Forests	5.7	9.7	Substrate induced respiration	Co2/respiration chamber/gas analyzer	2015	2015		60	42	Steppe
Heterotrophic and Autotrophic Components of Soil Respiration in Russian Subtaiga and Forest-steppe Zones Measured by Substrate-induced Respiration Technique	Sofia Sushko, Nadezhda Ananyeva, Kristina Ivashchenko & Viacheslav Vasenev	18.3155	10	186.765	mgCm2h-1	4.31966	6.5	648	51°34′N	36°05′E	51.57	36.0833	51.5667	Temperate Deciduous Forests	Steppe			Temperate Deciduous Forests	5.7	9.7	Substrate induced respiration	Co2/respiration chamber/gas analyzer	2015	2015		60	42	Steppe
Heterotrophic and Autotrophic Components of Soil Respiration in Russian Subtaiga and Forest-steppe Zones Measured by Substrate-induced Respiration Technique	Sofia Sushko, Nadezhda Ananyeva, Kristina Ivashchenko & Viacheslav Vasenev	14.2246	10	100	mgCm2h-1	2.31289	6.5	648	51°34′N	36°05′E	51.57	36.0833	51.5667	Temperate Deciduous Forests	Steppe			Temperate Deciduous Forests	5.7	9.7	Substrate induced respiration	Co2/respiration chamber/gas analyzer	2015	2015		60	42	Steppe
Heterotrophic and Autotrophic Components of Soil Respiration in Russian Subtaiga and Forest-steppe Zones Measured by Substrate-induced Respiration Technique	Sofia Sushko, Nadezhda Ananyeva, Kristina Ivashchenko & Viacheslav Vasenev	5.48128	10	44.1176	mgCm2h-1	1.02039	6.5	648	51°34′N	36°05′E	51.57	36.0833	51.5667	Temperate Deciduous Forests	Steppe			Temperate Deciduous Forests	5.7	9.7	Substrate induced respiration	Co2/respiration chamber/gas analyzer	2015	2015		60	42	Steppe
Different plant covers change soil respiration and its sources in subtropics	Wenjuan Huang, Juxiu Liu, Tianfeng Han, Deqiang Zhang, Shaojun Huang & Guoyi Zhou	23.4292	5	1.42857	umol CO2m-2s-1	1.42857	21.7	1676	22° 41′ N	112° 54′ E	22.68	112.9	22.6833	Tropical Moist Forests	Mixed native species (both evergreen)		Schima superba, Cinnamomum burmannii	Tropical Moist Forests	4.03	NA	Trenching	Co2/respiration chamber/gas analyzer	2011-2012	2011		61	43	Mixed-Native plant cover
Different plant covers change soil respiration and its sources in subtropics	Wenjuan Huang, Juxiu Liu, Tianfeng Han, Deqiang Zhang, Shaojun Huang & Guoyi Zhou	12.7105	5	0.73499	umol CO2m-2s-1	0.73499	21.7	1676	22° 41′ N	112° 54′ E	22.68	112.9	22.6833	Tropical Moist Forests	Mixed native species (both evergreen)		Schima superba, Cinnamomum burmannii	Tropical Moist Forests	4.03	NA	Trenching	Co2/respiration chamber/gas analyzer	2011-2012	2011		61	43	Mixed-Native plant cover
Different plant covers change soil respiration and its sources in subtropics	Wenjuan Huang, Juxiu Liu, Tianfeng Han, Deqiang Zhang, Shaojun Huang & Guoyi Zhou	11.7659	5	1.42857	umol CO2m-2s-1	1.42857	21.7	1676	22° 41′ N	112° 54′ E	22.68	112.9	22.6833	Tropical Moist Forests	Mixed native species (both evergreen)		Schima superba, Cinnamomum burmannii	Tropical Moist Forests	4.03	NA	Trenching	Co2/respiration chamber/gas analyzer	2011-2012	2011		61	43	Mixed-Native plant cover
Different plant covers change soil respiration and its sources in subtropics	Wenjuan Huang, Juxiu Liu, Tianfeng Han, Deqiang Zhang, Shaojun Huang & Guoyi Zhou	12.7926	5	0.952381	umol CO2m-2s-1	0.952381	21.7	1676	22° 41′ N	112° 54′ E	22.68	112.9	22.6833	Tropical Moist Forests	Mixed native species (both evergreen)		Schima superba, Cinnamomum burmannii	Tropical Moist Forests	4.03	NA	Trenching	Co2/respiration chamber/gas analyzer	2011-2012	2011		61	43	Mixed-Native plant cover
Different plant covers change soil respiration and its sources in subtropics	Wenjuan Huang, Juxiu Liu, Tianfeng Han, Deqiang Zhang, Shaojun Huang & Guoyi Zhou	14.0657	5	1.0766	umol CO2m-2s-1	1.0766	21.7	1676	22° 41′ N	112° 54′ E	22.68	112.9	22.6833	Tropical Moist Forests	Mixed native species (both evergreen)		Schima superba, Cinnamomum burmannii	Tropical Moist Forests	4.03	NA	Trenching	Co2/respiration chamber/gas analyzer	2011-2012	2011		61	43	Mixed-Native plant cover
Different plant covers change soil respiration and its sources in subtropics	Wenjuan Huang, Juxiu Liu, Tianfeng Han, Deqiang Zhang, Shaojun Huang & Guoyi Zhou	21.3347	5	2.70186	umol CO2m-2s-1	2.70186	21.7	1676	22° 41′ N	112° 54′ E	22.68	112.9	22.6833	Tropical Moist Forests	Mixed native species (both evergreen)		Schima superba, Cinnamomum burmannii	Tropical Moist Forests	4.03	NA	Trenching	Co2/respiration chamber/gas analyzer	2011-2012	2011		61	43	Mixed-Native plant cover
Different plant covers change soil respiration and its sources in subtropics	Wenjuan Huang, Juxiu Liu, Tianfeng Han, Deqiang Zhang, Shaojun Huang & Guoyi Zhou	25.1129	5	3.06418	umol CO2m-2s-1	3.06418	21.7	1676	22° 41′ N	112° 54′ E	22.68	112.9	22.6833	Tropical Moist Forests	Mixed native species (both evergreen)		Schima superba, Cinnamomum burmannii	Tropical Moist Forests	4.03	NA	Trenching	Co2/respiration chamber/gas analyzer	2011-2012	2011		61	43	Mixed-Native plant cover
Different plant covers change soil respiration and its sources in subtropics	Wenjuan Huang, Juxiu Liu, Tianfeng Han, Deqiang Zhang, Shaojun Huang & Guoyi Zhou	26.4682	5	3.05383	umol CO2m-2s-1	3.05383	21.7	1676	22° 41′ N	112° 54′ E	22.68	112.9	22.6833	Tropical Moist Forests	Mixed native species (both evergreen)		Schima superba, Cinnamomum burmannii	Tropical Moist Forests	4.03	NA	Trenching	Co2/respiration chamber/gas analyzer	2011-2012	2011		61	43	Mixed-Native plant cover
Different plant covers change soil respiration and its sources in subtropics	Wenjuan Huang, Juxiu Liu, Tianfeng Han, Deqiang Zhang, Shaojun Huang & Guoyi Zhou	26.7967	5	2.80538	umol CO2m-2s-1	2.80538	21.7	1676	22° 41′ N	112° 54′ E	22.68	112.9	22.6833	Tropical Moist Forests	Mixed native species (both evergreen)		Schima superba, Cinnamomum burmannii	Tropical Moist Forests	4.03	NA	Trenching	Co2/respiration chamber/gas analyzer	2011-2012	2011		61	43	Mixed-Native plant cover
Different plant covers change soil respiration and its sources in subtropics	Wenjuan Huang, Juxiu Liu, Tianfeng Han, Deqiang Zhang, Shaojun Huang & Guoyi Zhou	26.4682	5	2.30849	umol CO2m-2s-1	2.30849	21.7	1676	22° 41′ N	112° 54′ E	22.68	112.9	22.6833	Tropical Moist Forests	Mixed native species (both evergreen)		Schima superba, Cinnamomum burmannii	Tropical Moist Forests	4.03	NA	Trenching	Co2/respiration chamber/gas analyzer	2011-2012	2011		61	43	Mixed-Native plant cover
Different plant covers change soil respiration and its sources in subtropics	Wenjuan Huang, Juxiu Liu, Tianfeng Han, Deqiang Zhang, Shaojun Huang & Guoyi Zhou	24.7844	5	2.31884	umol CO2m-2s-1	2.31884	21.7	1676	22° 41′ N	112° 54′ E	22.68	112.9	22.6833	Tropical Moist Forests	Mixed native species (both evergreen)		Schima superba, Cinnamomum burmannii	Tropical Moist Forests	4.03	NA	Trenching	Co2/respiration chamber/gas analyzer	2011-2012	2011		61	43	Mixed-Native plant cover
Different plant covers change soil respiration and its sources in subtropics	Wenjuan Huang, Juxiu Liu, Tianfeng Han, Deqiang Zhang, Shaojun Huang & Guoyi Zhou	24.1684	5	2.70186	umol CO2m-2s-1	2.70186	21.7	1676	22° 41′ N	112° 54′ E	22.68	112.9	22.6833	Tropical Moist Forests	Mixed native species (both evergreen)		Schima superba, Cinnamomum burmannii	Tropical Moist Forests	4.03	NA	Trenching	Co2/respiration chamber/gas analyzer	2011-2012	2011		61	43	Mixed-Native plant cover
Disentangling the effects of tree species and microclimate on heterotrophic and autotrophic soil respiration in a Mediterranean ecotone forest	María José Fernández-Alonso a, Eugenio Díaz-Pinés b, Carlos Ortiz a, Agustín Rubio	11.6129	10	164.886	mgCO2Cm-2h-2	3.81362	11	621	40° 51′ N	4° 3′ W	40.85	-4.05	40.85	Mediterranean Scrub	Mediterranean ecotone forest	Scots Pines	Two stands were only 1400m apart	Temperate Evergreen Forests	4.3	21.8	Trenching	Co2/respiration chamber/gas analyzer	2014-2015	2014		62	44	Scots Pines
Disentangling the effects of tree species and microclimate on heterotrophic and autotrophic soil respiration in a Mediterranean ecotone forest	María José Fernández-Alonso a, Eugenio Díaz-Pinés b, Carlos Ortiz a, Agustín Rubio	14.8387	10	121.374	mgCO2Cm-2h-2	2.80725	11	621	40° 51′ N	4° 3′ W	40.85	-4.05	40.85	Mediterranean Scrub	Mediterranean ecotone forest	Scots Pines	Two stands were only 1400m apart	Temperate Evergreen Forests	4.3	21.8	Trenching	Co2/respiration chamber/gas analyzer	2014-2015	2014		62	44	Scots Pines
Disentangling the effects of tree species and microclimate on heterotrophic and autotrophic soil respiration in a Mediterranean ecotone forest	María José Fernández-Alonso a, Eugenio Díaz-Pinés b, Carlos Ortiz a, Agustín Rubio	15.6989	10	164.886	mgCO2Cm-2h-2	3.81362	11	621	40° 51′ N	4° 3′ W	40.85	-4.05	40.85	Mediterranean Scrub	Mediterranean ecotone forest	Scots Pines	Two stands were only 1400m apart	Temperate Evergreen Forests	4.3	21.8	Trenching	Co2/respiration chamber/gas analyzer	2014-2015	2014		62	44	Scots Pines
Disentangling the effects of tree species and microclimate on heterotrophic and autotrophic soil respiration in a Mediterranean ecotone forest	María José Fernández-Alonso a, Eugenio Díaz-Pinés b, Carlos Ortiz a, Agustín Rubio	18.6022	10	140.84	mgCO2Cm-2h-2	3.25746	11	621	40° 51′ N	4° 3′ W	40.85	-4.05	40.85	Mediterranean Scrub	Mediterranean ecotone forest	Scots Pines	Two stands were only 1400m apart	Temperate Evergreen Forests	4.3	21.8	Trenching	Co2/respiration chamber/gas analyzer	2014-2015	2014		62	44	Scots Pines
Disentangling the effects of tree species and microclimate on heterotrophic and autotrophic soil respiration in a Mediterranean ecotone forest	María José Fernández-Alonso a, Eugenio Díaz-Pinés b, Carlos Ortiz a, Agustín Rubio	18.2258	10	256.489	mgCO2Cm-2h-2	5.93229	11	621	40° 51′ N	4° 3′ W	40.85	-4.05	40.85	Mediterranean Scrub	Mediterranean ecotone forest	Scots Pines	Two stands were only 1400m apart	Temperate Evergreen Forests	4.3	21.8	Trenching	Co2/respiration chamber/gas analyzer	2014-2015	2014		62	44	Scots Pines
Disentangling the effects of tree species and microclimate on heterotrophic and autotrophic soil respiration in a Mediterranean ecotone forest	María José Fernández-Alonso a, Eugenio Díaz-Pinés b, Carlos Ortiz a, Agustín Rubio	12.1505	10	105.344	mgCO2Cm-2h-2	2.43648	11	621	40° 51′ N	4° 3′ W	40.85	-4.05	40.85	Mediterranean Scrub	Mediterranean ecotone forest	Scots Pines	Two stands were only 1400m apart	Temperate Evergreen Forests	4.3	21.8	Trenching	Co2/respiration chamber/gas analyzer	2014-2015	2014		62	44	Scots Pines
Disentangling the effects of tree species and microclimate on heterotrophic and autotrophic soil respiration in a Mediterranean ecotone forest	María José Fernández-Alonso a, Eugenio Díaz-Pinés b, Carlos Ortiz a, Agustín Rubio	9.13978	10	125.954	mgCO2Cm-2h-2	2.91318	11	621	40° 51′ N	4° 3′ W	40.85	-4.05	40.85	Mediterranean Scrub	Mediterranean ecotone forest	Scots Pines	Two stands were only 1400m apart	Temperate Evergreen Forests	4.3	21.8	Trenching	Co2/respiration chamber/gas analyzer	2014-2015	2014		62	44	Scots Pines
Disentangling the effects of tree species and microclimate on heterotrophic and autotrophic soil respiration in a Mediterranean ecotone forest	María José Fernández-Alonso a, Eugenio Díaz-Pinés b, Carlos Ortiz a, Agustín Rubio	3.70968	10	67.5572	mgCO2Cm-2h-2	1.56252	11	621	40° 51′ N	4° 3′ W	40.85	-4.05	40.85	Mediterranean Scrub	Mediterranean ecotone forest	Scots Pines	Two stands were only 1400m apart	Temperate Evergreen Forests	4.3	21.8	Trenching	Co2/respiration chamber/gas analyzer	2014-2015	2014		62	44	Scots Pines
Disentangling the effects of tree species and microclimate on heterotrophic and autotrophic soil respiration in a Mediterranean ecotone forest	María José Fernández-Alonso a, Eugenio Díaz-Pinés b, Carlos Ortiz a, Agustín Rubio	3.17204	10	54.9618	mgCO2Cm-2h-2	1.27121	11	621	40° 51′ N	4° 3′ W	40.85	-4.05	40.85	Mediterranean Scrub	Mediterranean ecotone forest	Scots Pines	Two stands were only 1400m apart	Temperate Evergreen Forests	4.3	21.8	Trenching	Co2/respiration chamber/gas analyzer	2014-2015	2014		62	44	Scots Pines
Disentangling the effects of tree species and microclimate on heterotrophic and autotrophic soil respiration in a Mediterranean ecotone forest	María José Fernández-Alonso a, Eugenio Díaz-Pinés b, Carlos Ortiz a, Agustín Rubio	6.55914	10	67.5572	mgCO2Cm-2h-2	1.56252	11	621	40° 51′ N	4° 3′ W	40.85	-4.05	40.85	Mediterranean Scrub	Mediterranean ecotone forest	Scots Pines	Two stands were only 1400m apart	Temperate Evergreen Forests	4.3	21.8	Trenching	Co2/respiration chamber/gas analyzer	2014-2015	2014		62	44	Scots Pines
Disentangling the effects of tree species and microclimate on heterotrophic and autotrophic soil respiration in a Mediterranean ecotone forest	María José Fernández-Alonso a, Eugenio Díaz-Pinés b, Carlos Ortiz a, Agustín Rubio	15.3386	10	122.519	mgCO2Cm-2h-2	2.83373	11	621	40° 51′ N	4° 3′ W	40.85	-4.05	40.85	Mediterranean Scrub	Mediterranean ecotone forest	Pyrenean Oak	Two stands were only 1400m apart	Temperate Deciduous Forests	5.1	18.45	Trenching	Co2/respiration chamber/gas analyzer	2014-2015	2014		63	44	Pyrenean Oak
Disentangling the effects of tree species and microclimate on heterotrophic and autotrophic soil respiration in a Mediterranean ecotone forest	María José Fernández-Alonso a, Eugenio Díaz-Pinés b, Carlos Ortiz a, Agustín Rubio	14.99	10	119.084	mgCO2Cm-2h-2	2.75428	11	621	40° 51′ N	4° 3′ W	40.85	-4.05	40.85	Mediterranean Scrub	Mediterranean ecotone forest	Pyrenean Oak	Two stands were only 1400m apart	Temperate Deciduous Forests	5.1	18.45	Trenching	Co2/respiration chamber/gas analyzer	2014-2015	2014		63	44	Pyrenean Oak
Disentangling the effects of tree species and microclimate on heterotrophic and autotrophic soil respiration in a Mediterranean ecotone forest	María José Fernández-Alonso a, Eugenio Díaz-Pinés b, Carlos Ortiz a, Agustín Rubio	15.9861	10	156.87	mgCO2Cm-2h-2	3.62823	11	621	40° 51′ N	4° 3′ W	40.85	-4.05	40.85	Mediterranean Scrub	Mediterranean ecotone forest	Pyrenean Oak	Two stands were only 1400m apart	Temperate Deciduous Forests	5.1	18.45	Trenching	Co2/respiration chamber/gas analyzer	2014-2015	2014		63	44	Pyrenean Oak
Disentangling the effects of tree species and microclimate on heterotrophic and autotrophic soil respiration in a Mediterranean ecotone forest	María José Fernández-Alonso a, Eugenio Díaz-Pinés b, Carlos Ortiz a, Agustín Rubio	18.5757	10	100.763	mgCO2Cm-2h-2	2.33054	11	621	40° 51′ N	4° 3′ W	40.85	-4.05	40.85	Mediterranean Scrub	Mediterranean ecotone forest	Pyrenean Oak	Two stands were only 1400m apart	Temperate Deciduous Forests	5.1	18.45	Trenching	Co2/respiration chamber/gas analyzer	2014-2015	2014		63	44	Pyrenean Oak
[truncated: 635 more rows]

## Sheet: Sheet 2 - Q10 values
Q10_id	Study	Soil_temp_depth	Study_id	Plant_cover_final	decimal_long	decimal_lat	Abs_Latitude	MA_temp	MA_rainfall	Soil_pH	Soil_CN	Year_collection_began	slope	R2	SE_slope	Q10	T_mean_measure	T_min	T_max	T_range	num_measurements
[truncated: 104 more rows]
